# Supplementary material for: Streptococcus pneumoniae and Influenza A Virus Co-Infection Induces Altered Polyubiquitination in A549 Cells
Source: Front Cell Infect Microbiol. 2022 Feb 24;12:817532. doi: 10.3389/fcimb.2022.817532 (PMC8908964; doi:10.3389/fcimb.2022.817532)
Supplement: Supplementary file 2 [file Table_1.xlsx]

## Sheet: description
Supplementary Table S6
	proteome data and ubiquitinome data
		Identified protein groups (MaxQuant v 1.6.17.0) were analyzed with Perseus (version 1.6.15.0). “Only identified by site”, “Reverse” hits and “Potential contaminations”, as well as Protein Groups without valid values were removed. To access differentially expressed proteins, a two sided t‑test was applied for proteins with “LFQintensity” values in all three replicates of the compared groups.
		Majority protein IDs			identified protein group
		MaxLFQ values		control_01	MaxQuant’s LFQ intensities (Cox et al., 2014)1 for all three replicates of each infection.
				control_02
				control_03
				H1N1_01
				H1N1_02
				H1N1_03
				co-infection_01
				co-infection_02
				co-infection_03
				D39_01
				D39_02
				D39_03
		t-test	IAV vs. control	-Log p-value	Results from students t-test performed within Perseus. If three out of three replicates of the compared groups had valid values, a t-test was applied.
				log2(fold change)
			co-infection vs. control	-Log p-value
				log2(fold change)
			D39 vs. control	-Log p-value
				log2(fold change)
			uninfected control	-Log p-value
				log2(fold change)
		summary statistics	IAV	mean	calculated mean and standard deviation form all three replicates per sample (calculations were only applied if a quantitavive value is given for all three biological replicates)
				stdev
			co-infection	mean
				stdev
			D39	mean
				stdev
		References	1	Cox, J., Hein, M. Y., Luber, C. A., Paron, I., Nagaraj, N., and Mann, M. (2014). Accurate proteome-wide label-free quantification by delayed normalization and maximal peptide ratio extraction, termed MaxLFQ. Mol Cell Proteomics 13, 2513–2526. doi: 10.1074/mcp.M113.031591

## Sheet: Proteome
Majority protein IDs	MaxLFQ values												t-test								summary statistics
													IAV vs. control		co-infection vs. control		D39 vs. control		uninfected control		IAV		co-infection		D39
	control_01	control_02	control_03	H1N1_01	H1N1_02	H1N1_03	co-infection_01	co-infection_02	co-infection_03	D39_01	D39_02	D39_03	-Log p-value	log2(fold change)	-Log p-value	log2(fold change)	-Log p-value	log2(fold change)	-Log p-value	log2(fold change)	mean	stdev	mean	stdev	mean	stdev
A0A096LP01	25.4483	23.8949	-	25.6894	25.7349	24.9367	-	24.9285	-	-	25.2681	25.3056	-	0	-	0	-	0	24.6716	1.09846	25.4537	0.448329	24.9285	-	25.2869	0.0265384
P0DPI2;A0A0B4J2D5	26.9529	27.1792	27.5357	27.4113	27.6321	27.2383	27.7394	27.5525	27.041	27.4976	27.138	27.3485	0.427804	0.204584	0.340946	0.22171	0.204422	0.105417	27.2226	0.293803	27.4272	0.197388	27.4443	0.361554	27.328	0.180684
A0AV96	26.3462	26.2224	26.4215	26.362	26.1176	26.3149	26.2977	26.4713	26.5803	26.2638	26.3902	26.2713	0.276492	-0.0652122	0.522508	0.119722	0.109903	-0.0215797	26.33	0.100527	26.2648	0.129685	26.4498	0.142544	26.3085	0.0709257
A0AVT1	27.1602	27.1854	27.1631	26.9415	27.1357	27.2127	27.2859	27.187	27.1547	27.1241	27.232	27.1466	0.377289	-0.0729097	0.419588	0.0396322	0.0198583	-0.0020167	27.1695	0.013778	27.0966	0.139794	27.2092	0.0683414	27.1675	0.0569264
A0FGR8	26.6462	26.7029	26.5572	26.6309	26.5852	26.7685	26.7148	26.9093	26.8605	26.6792	26.7693	26.6733	0.138689	0.0260766	1.25305	0.192743	0.613294	0.071806	26.6355	0.0734486	26.6615	0.0954141	26.8282	0.101221	26.7073	0.0537725
A0JNW5	-	-	-	-	-	-	-	-	21.839	-	-	21.96	-	0	-	0	-	0	-	-	-	-	21.839	-	21.96	-
A0MZ66	27.5308	27.8162	27.4801	27.7659	27.5926	27.5219	28.4511	28.1881	27.9208	28.054	28.0187	27.9535	0.0478783	0.017786	1.44729	0.577611	1.67275	0.399708	27.609	0.181213	27.6268	0.125533	28.1867	0.265183	28.0087	0.0509529
A0PJW6	25.1377	-	24.9972	-	-	25.3314	-	23.5093	-	-	24.6524	-	-	0	-	0	-	0	25.0674	0.0993047	25.3314	-	23.5093	-	24.6524	-
A1A4S6	-	-	-	-	27.2376	25.7755	27.6924	28.3882	-	-	27.4181	-	-	0	-	0	-	0	-	-	26.5066	1.03388	28.0403	0.491992	27.4181	-
A1L0T0	26.5823	26.4666	26.3784	27.0521	26.8433	26.412	26.4452	26.0652	25.2496	26.4133	26.8622	26.1148	0.674348	0.293313	0.709709	-0.555796	0.0182683	-0.0123704	26.4758	0.102272	26.7691	0.326414	25.92	0.610914	26.4634	0.376218
A1X283	25.2308	25.6	25.6511	25.2981	25.6431	25.5969	25.5198	25.671	25.382	24.9348	25.6472	25.133	0.0370486	0.018685	0.0674964	0.0302747	0.438138	-0.255662	25.494	0.229347	25.5127	0.187287	25.5243	0.144578	25.2383	0.367704
A2RRP1	25.8	25.9977	25.8887	25.9488	25.8331	25.8437	25.972	25.7512	25.9996	25.6895	25.9223	26.0665	0.107509	-0.0202599	0.0425118	0.0121199	0.00709753	-0.00267601	25.8955	0.0989969	25.8752	0.0639414	25.9076	0.1361	25.8928	0.190212
A3KMH1	24.7169	24.9566	25.1859	24.9867	25.1805	24.6823	25.0401	25.0417	25.0302	24.9087	25.128	25.0014	0.00541334	-0.00327682	0.245909	0.0842438	0.148279	0.059576	24.9531	0.23452	24.9498	0.251141	25.0373	0.00625104	25.0127	0.110092
A3KN83	25.9177	25.6657	25.7246	25.6621	25.6114	25.5145	25.0643	25.5153	25.8116	25.7562	25.8539	25.7878	0.924944	-0.17333	0.593416	-0.305621	0.135922	0.0299772	25.7693	0.131836	25.596	0.0749664	25.4637	0.37632	25.7993	0.0498715
A4D1E9	25.6607	26.0768	25.9046	25.8681	26.1642	26.037	25.6195	25.7709	25.7155	25.8455	25.9963	25.7402	0.408296	0.142418	0.625622	-0.178703	0.0484787	-0.0200431	25.8807	0.209035	26.0231	0.148558	25.702	0.0766006	25.8607	0.128719
A4D1P6	24.4915	24.3092	24.346	-	24.2287	24.4467	23.9832	24.3863	24.4268	-	24.5091	24.3768	-	0	0.313772	-0.116785	-	0	24.3822	0.0963807	24.3377	0.154159	24.2655	0.245272	24.4429	0.0935444
A5PLL7	24.5069	24.7278	-	24.5574	24.5862	-	-	24.5525	-	24.5804	-	-	-	0	-	0	-	0	24.6173	0.156136	24.5718	0.0203721	24.5525	-	24.5804	-
A5PLN9	-	-	-	-	-	24.9113	24.6418	24.1381	24.1842	-	24.8497	23.9639	-	0	-	0	-	0	-	-	24.9113	-	24.3214	0.278446	24.4068	0.626343
A5YKK6	26.9966	27.0185	27.1012	26.9079	26.8387	27.0187	26.7296	26.9007	27.0562	27.0636	26.9041	26.9827	0.888732	-0.116976	0.650634	-0.14325	0.420772	-0.0552578	27.0388	0.0551696	26.9218	0.0908024	26.8955	0.163356	26.9835	0.0797453
A6NDG6	26.9602	26.7677	26.9358	26.2625	26.8654	26.6767	27.1486	26.9285	26.8729	26.9972	26.9382	26.887	0.693832	-0.286423	0.38772	0.0953992	0.316533	0.0528787	26.8879	0.104809	26.6015	0.308373	26.9833	0.145795	26.9408	0.0551377
A6NDU8	25.6931	25.481	25.2876	25.4732	25.1264	25.6492	25.2072	25.2118	25.444	25.1836	25.0115	24.8075	0.135502	-0.0709483	0.639449	-0.199567	1.41728	-0.486347	25.4872	0.20286	25.4163	0.266007	25.2877	0.135402	25.0009	0.188248
A6NED2	25.5113	25.8518	25.7285	-	25.6241	25.8271	25.5133	25.8488	25.6197	25.3631	25.3166	25.7514	-	0	0.0930851	-0.0366192	0.57682	-0.220193	25.6972	0.172387	25.7256	0.143568	25.6606	0.171463	25.477	0.238737
A6NFI3	-	-	23.167	-	-	23.7241	-	-	-	-	-	-	-	0	-	0	-	0	23.167	-	23.7241	-	-	-	-	-
A6NHR9	27.2276	27.1693	27.2581	27.4321	27.1562	27.0755	27.5714	27.3428	27.2197	27.2583	27.2055	27.4169	0.00874385	0.0029513	0.683248	0.159662	0.47517	0.0752271	27.2183	0.0451083	27.2213	0.186952	27.378	0.178435	27.2935	0.110054
A6NHX0	26.2156	26.1067	25.8628	25.6512	25.6325	26.2516	25.199	24.6976	25.9487	26.3038	25.5925	26.5303	0.401284	-0.216572	0.965859	-0.779938	0.0956038	0.0805155	26.0617	0.180668	25.8451	0.352162	25.2818	0.629656	26.1422	0.489316
A6NIH7	25.0656	24.4253	-	-	24.8782	-	-	-	-	-	24.6059	24.8199	-	0	-	0	-	0	24.7455	0.452746	24.8782	-	-	-	24.7129	0.15129
A6NJ78	24.447	24.4638	24.6684	24.4586	24.5574	-	24.7094	24.9462	24.2518	24.3299	24.476	24.7551	-	0	0.194638	0.10946	0.013882	-0.00602595	24.5264	0.123282	24.508	0.06981	24.6358	0.352999	24.5203	0.216038
A6NKD9	23.7129	-	-	-	-	-	-	-	-	-	-	24.0973	-	0	-	0	-	0	23.7129	-	-	-	-	-	24.0973	-
A6QL63	24.0534	24.7893	24.3218	24.1081	-	24.3294	24.3352	-	24.3498	25.3608	24.7732	23.8656	-	0	-	0	0.224182	0.278406	24.3881	0.372384	24.2187	0.156498	24.3425	0.0102623	24.6665	0.753273
A6ZKI3	-	23.178	-	-	-	23.1936	-	-	-	-	22.6237	-	-	0	-	0	-	0	23.178	-	23.1936	-	-	-	22.6237	-
A8CG34	-	-	24.6601	-	-	-	-	-	-	-	22.9366	-	-	0	-	0	-	0	24.6601	-	-	-	-	-	22.9366	-
P62308;A8MWD9	30.0352	30.1809	28.7438	29.9642	29.9328	29.7877	30.3533	29.9753	29.5609	30.0001	30.3636	30.0474	0.202619	0.241589	0.238902	0.30984	0.440996	0.483704	29.6533	0.791043	29.8949	0.0941425	29.9632	0.396362	30.137	0.197635
A8MXV4	25.9609	25.8762	26.063	26.1148	25.7752	25.8546	26.0615	26.1374	25.7781	25.8067	25.7888	25.6034	0.168693	-0.0517902	0.0737808	0.0256373	1.29636	-0.233717	25.9667	0.0935144	25.9149	0.177642	25.9923	0.189389	25.733	0.112583
B1ANS9	-	-	27.2319	-	-	-	-	-	-	26.8237	-	26.8311	-	0	-	0	-	0	27.2319	-	-	-	-	-	26.8274	0.00522486
B2RTY4	-	-	-	-	22.1131	-	-	22.4753	-	-	-	-	-	0	-	0	-	0	-	-	22.1131	-	22.4753	-	-	-
P0CG08;B7ZAQ6	25.538	25.2097	-	25.4952	25.6128	25.7231	25.816	24.8879	-	-	25.297	-	-	0	-	0	-	0	25.3739	0.232123	25.6104	0.113948	25.352	0.656327	25.297	-
C9JLW8	25.0085	24.5449	25.0184	24.8008	25.1837	24.9636	24.4909	24.6286	25.143	24.8825	24.9219	25.2428	0.261051	0.12549	0.152453	-0.103111	0.338647	0.158506	24.8572	0.270527	24.9827	0.192162	24.7541	0.343705	25.0158	0.197594
E9PAV3;Q13765	30.9835	31.2261	31.4651	31.1458	31.2009	31.2901	31.1616	31.1771	30.8656	30.9028	31.319	31.0228	0.0294122	-0.0127017	0.383381	-0.156823	0.31521	-0.143391	31.2249	0.240811	31.2122	0.0728113	31.0681	0.175587	31.0815	0.214211
E9PRG8	27.103	28.256	27.7556	27.9035	27.7083	28.1183	27.4853	27.6473	27.8717	27.8803	27.7124	27.5064	0.226611	0.20517	0.035334	-0.0367667	0.00480033	-0.00514285	27.7049	0.578164	27.91	0.205077	27.6681	0.194052	27.6997	0.18728
L0R6Q1	25.9223	25.9052	24.7394	25.8535	25.8352	25.6764	-	-	25.6214	25.6547	26.0177	25.8728	0.269218	0.266045	-	0	0.331352	0.326112	25.5223	0.678049	25.7884	0.09737	25.6214	-	25.8484	0.18272
L0R819	-	24.8394	-	-	-	-	-	25.1344	-	-	24.3144	25.1677	-	0	-	0	-	0	24.8394	-	-	-	25.1344	-	24.7411	0.603355
L0R8F8	-	-	-	-	24.5241	-	-	-	-	-	22.9769	-	-	0	-	0	-	0	-	-	24.5241	-	-	-	22.9769	-
O00116	27.9882	28.1225	28.0629	28.1874	28.1404	28.2148	28.0091	28.1168	27.9523	28.056	28.0192	28.122	1.29545	0.123027	0.197317	-0.0317828	0.0554442	0.00789388	28.0579	0.0673007	28.1809	0.0376107	28.0261	0.0835325	28.0658	0.0520867
O00124	24.1156	-	-	24.1465	23.9554	-	23.0531	23.5031	23.567	23.8081	-	-	-	0	-	0	-	0	24.1156	-	24.051	0.135076	23.3744	0.280061	23.8081	-
O00139	26.6911	26.5777	26.6836	26.6576	26.7607	26.6411	26.3392	26.7406	26.7112	26.4541	26.7326	26.4955	0.272885	0.0356235	0.149375	-0.0538362	0.40575	-0.0900917	26.6508	0.0634187	26.6865	0.0647819	26.597	0.223763	26.5607	0.150262
O00148	26.4214	26.382	26.7492	26.8979	26.3429	26.75	26.7387	26.3747	27.0243	26.9067	26.2633	27.1205	0.291654	0.14609	0.369016	0.195036	0.363183	0.245969	26.5175	0.201599	26.6636	0.287393	26.7126	0.32561	26.7635	0.446183
O00151	28.813	28.9465	28.9227	29.0397	28.6489	29.1067	29.2787	29.2285	29.2068	28.8162	29.217	29.2243	0.0903264	0.0376918	2.75542	0.343916	0.61019	0.191749	28.8941	0.0712319	28.9318	0.247251	29.238	0.0369079	29.0858	0.23354
O00154	27.9837	28.1954	28.2717	28.0081	28.0136	28.1547	27.9312	28.2073	28.3657	28.2581	28.1318	28.4817	0.391584	-0.0915171	0.0393301	0.0177593	0.451562	0.140233	28.1503	0.149229	28.0588	0.0830767	28.1681	0.219851	28.2905	0.177157
O00159	28.3063	28.38	28.4583	28.3189	28.2278	28.3205	28.323	28.3129	28.3127	28.4214	28.4784	28.1626	0.798794	-0.0925096	0.674178	-0.06534	0.0916702	-0.0274207	28.3815	0.0759894	28.289	0.0530768	28.3162	0.00587638	28.3541	0.168295
O00161	26.1479	26.4148	26.6865	26.504	26.5733	26.417	26.4819	26.5637	26.4361	26.1307	26.3929	26.6273	0.193608	0.0817121	0.185006	0.0775216	0.0533657	-0.032774	26.4164	0.269278	26.4981	0.0782948	26.4939	0.0646068	26.3836	0.248426
O00165	25.0169	24.7969	24.5505	24.9883	24.9217	24.5323	25.1491	24.9365	24.8177	24.9291	24.8996	24.8358	0.0453147	0.0259743	0.46866	0.179664	0.294869	0.100048	24.7881	0.233323	24.8141	0.246343	24.9678	0.167888	24.8882	0.0477245
O00170	27.5231	27.5295	27.7246	27.5845	27.4176	27.644	27.2144	27.5668	27.6408	27.5173	27.3886	27.5249	0.174859	-0.0436675	0.331242	-0.11839	0.657048	-0.115444	27.5924	0.114506	27.5487	0.117356	27.474	0.227856	27.4769	0.0765836
O00178	25.0714	25.4427	25.628	25.044	25.491	24.3099	24.1433	24.7834	24.9194	25.0132	24.8757	24.5846	0.494802	-0.432388	1.23977	-0.765326	1.26251	-0.556205	25.3807	0.283405	24.9483	0.596326	24.6154	0.414465	24.8245	0.218873
O00186	26.3657	27.1352	26.6952	26.764	26.5517	26.8956	26.7425	26.3129	26.4958	26.5843	26.7595	26.7227	0.00682025	0.00507736	0.34951	-0.214959	0.0656076	-0.0431614	26.732	0.386065	26.7371	0.173511	26.5171	0.215601	26.6889	0.0923672
O00189	23.7747	23.9601	23.8032	-	-	23.3461	23.4178	23.6141	24.1223	-	23.0398	24.1642	-	0	0.230497	-0.127976	-	0	23.846	0.0998373	23.3461	-	23.7181	0.363562	23.602	0.795085
O00193	28.114	28.0887	28.2536	28.0193	28.4645	28.1782	28.1466	28.234	28.4466	28.489	27.8883	28.3226	0.187188	0.0685863	0.529727	0.123646	0.164117	0.081227	28.1521	0.0888214	28.2207	0.225627	28.2757	0.15428	28.2333	0.31018
O00194	25.9842	26.0828	25.7226	26.2777	26.2245	26.1811	26.0812	26.0831	25.9714	25.9242	26.0646	25.8684	1.25919	0.297944	0.434766	0.115355	0.0640462	0.0225175	25.9299	0.186157	26.2278	0.048383	26.0452	0.06395	25.9524	0.101108
O00203	27.1292	27.2842	27.3065	27.2048	27.1322	27.1383	27.0631	27.1283	27.1574	27.3184	27.213	27.3462	0.604584	-0.0815226	0.927174	-0.123691	0.311228	0.0525653	27.24	0.0965883	27.1584	0.040269	27.1163	0.0482792	27.2925	0.0702744
O00204	24.8905	24.4335	24.9549	24.8217	25.1647	24.6494	24.9968	24.9205	25.1692	24.9805	25.1729	24.6414	0.205905	0.118968	0.680247	0.269171	0.310618	0.171974	24.7596	0.28425	24.8786	0.26232	25.0288	0.127405	24.9316	0.269137
O00213	-	-	25.2867	-	-	-	-	-	24.5395	-	24.4448	-	-	0	-	0	-	0	25.2867	-	-	-	24.5395	-	24.4448	-
O00214	25.0269	24.7936	24.1477	25.353	24.905	24.8665	25.2192	24.8361	24.6396	25.0399	24.6057	24.7863	0.558981	0.385433	0.316553	0.242244	0.204802	0.154585	24.6561	0.45544	25.0415	0.270481	24.8983	0.294763	24.8106	0.218089
O00217	27.2595	27.3658	27.4767	27.3221	27.142	27.2618	27.359	27.6082	27.1224	27.2532	27.3703	27.0189	0.696416	-0.125383	0.00883283	-0.00412496	0.562817	-0.153189	27.3673	0.10859	27.2419	0.0916635	27.3632	0.242952	27.2141	0.178907
O00220	-	-	-	-	-	25.1573	-	-	-	24.9066	-	-	-	0	-	0	-	0	-	-	25.1573	-	-	-	24.9066	-
O00231	29.2395	29.0993	29.2994	29.0772	29.1361	29.0131	29.2152	29.2214	28.9804	29.1255	29.2736	29.123	0.92807	-0.137278	0.302983	-0.073775	0.191415	-0.0386988	29.2127	0.102735	29.0755	0.0614973	29.139	0.137397	29.174	0.0862652
O00232	29.2385	29.0654	29.3349	29.0911	29.0073	29.1719	28.8397	29.0005	29.2243	29.1517	29.1018	29.1748	0.596949	-0.122838	0.6316	-0.191465	0.357634	-0.0701771	29.2129	0.13655	29.0901	0.0823122	29.0215	0.193153	29.1428	0.0372725
O00233	28.3116	28.2355	28.7437	27.8938	28.044	28.0238	28.232	28.4195	28.1773	27.8457	28.3946	28.2694	1.25963	-0.443068	0.369461	-0.153989	0.495193	-0.260365	28.4303	0.274056	27.9872	0.081528	28.2763	0.127011	28.1699	0.287647
Q9Y4C2	29.618	29.096	29.8325	29.6359	29.372	29.8729	28.4619	29.2753	29.3526	28.0721	28.0905	28.8021	0.159434	0.111428	0.60592	-0.485542	1.67137	-1.19393	29.5155	0.378804	29.6269	0.250545	29.0299	0.493429	28.3216	0.416274
O00255	24.1698	24.7855	24.7362	24.2116	24.4865	24.6417	24.4934	24.5939	24.5645	24.657	24.0707	24.9486	0.191889	-0.117248	0.0220881	-0.0132198	0.00513337	-0.00509262	24.5638	0.342123	24.4466	0.21778	24.5506	0.0516466	24.5587	0.44709
O00257	-	-	23.6699	-	-	24.0847	-	23.8612	23.4864	-	-	23.622	-	0	-	0	-	0	23.6699	-	24.0847	-	23.6738	0.265001	23.622	-
O00258	-	24.3755	-	-	-	-	-	-	-	-	24.481	23.0964	-	0	-	0	-	0	24.3755	-	-	-	-	-	23.7887	0.979063
P81605	27.9005	27.0857	27.7354	26.3283	27.0465	25.9734	27.1623	26.7145	27.0757	24.8787	26.4061	26.8087	1.31076	-1.12448	0.972803	-0.589706	1.13666	-1.54272	27.5739	0.430778	26.4494	0.54666	26.9842	0.237525	26.0312	1.01818
O00267	27.2994	27.3197	27.3804	27.3778	27.4116	27.3775	27.3	27.3625	27.3294	27.4171	27.4099	27.5545	0.974697	0.0558256	0.0278892	-0.00251706	1.13057	0.127345	27.3331	0.0421524	27.389	0.0195906	27.3306	0.0312861	27.4605	0.0814937
O00268	23.9983	23.8632	24.6306	23.9615	23.8567	24.4622	23.7245	23.9616	24.3729	24.3301	23.6351	24.247	0.0827755	-0.0705344	0.181305	-0.144321	0.104174	-0.0932751	24.164	0.40967	24.0935	0.323606	24.0197	0.328035	24.0707	0.379526
O00273	26.7688	26.8622	27.0925	26.5136	26.7419	26.4486	26.1939	26.7459	26.6661	26.6783	26.7318	26.9649	1.21856	-0.339832	0.87932	-0.372532	0.373386	-0.116168	26.9078	0.166652	26.568	0.154054	26.5353	0.298344	26.7917	0.152382
O00291	26.5385	26.756	27.0628	26.6555	26.5534	26.8248	26.6462	26.5454	26.7192	26.4646	26.6085	26.5572	0.249046	-0.107814	0.391876	-0.148795	0.700017	-0.242284	26.7857	0.263436	26.6779	0.137062	26.6369	0.0872704	26.5435	0.0729217
O00299	31.3673	31.2228	31.0959	31.143	31.383	30.8055	31.1643	31.362	31.1714	31.1303	31.4319	31.2093	0.253607	-0.118152	0.0126376	0.00388908	0.0843795	0.0284831	31.2287	0.135786	31.1105	0.290152	31.2326	0.112132	31.2571	0.15637
O00303	28.996	29.1468	28.9904	29.1595	29.0948	29.2119	28.8972	28.9082	29.1075	29.0981	28.8869	29.0768	0.838655	0.110986	0.358098	-0.0734285	0.101188	-0.023784	29.0444	0.0887059	29.1554	0.0586862	28.971	0.118395	29.0206	0.116272
O00308	-	-	24.9338	-	-	26.257	-	-	24.6638	24.2445	-	-	-	0	-	0	-	0	24.9338	-	26.257	-	24.6638	-	24.2445	-
O00330	26.5219	26.7148	26.24	26.7439	26.2969	26.4742	26.4236	26.3332	26.5017	26.5586	26.4377	26.3886	0.0225638	0.0128021	0.19047	-0.0727374	0.0731027	-0.0306021	26.4922	0.238791	26.505	0.225107	26.4195	0.0843344	26.4616	0.0874707
O00399	26.44	-	24.8134	-	-	26.8748	26.1187	26.1387	-	26.5327	-	26.2931	-	0	-	0	-	0	25.6267	1.15019	26.8748	-	26.1287	0.014098	26.4129	0.169463
O00400	25.1035	25.2871	25.2608	-	-	25.6246	25.7763	-	25.7165	-	-	25.4451	-	0	-	0	-	0	25.2172	0.0992635	25.6246	-	25.7464	0.0423141	25.4451	-
O00401	26.6536	26.7958	26.4128	26.4077	26.7104	26.331	26.4836	26.7742	26.5294	26.6706	26.5125	26.4918	0.356014	-0.137688	0.0603937	-0.0250187	0.190886	-0.0624129	26.6207	0.193584	26.483	0.200631	26.5957	0.156239	26.5583	0.0977942
O00410	29.0399	29.1206	29.1191	28.8299	29.0409	29.2151	28.7834	28.921	29.0274	29.0253	29.0567	29.1861	0.219765	-0.0645752	1.13766	-0.182614	0.0227301	-0.00380898	29.0932	0.0461796	29.0286	0.192866	28.9106	0.122324	29.0894	0.0852355
O00411	26.2146	26.068	26.1929	26.0071	26.0134	26.2185	25.7104	25.976	25.8924	25.9881	25.9986	26.0504	0.401732	-0.0788377	1.52133	-0.298918	1.37614	-0.14612	26.1585	0.0791032	26.0797	0.120261	25.8596	0.135831	26.0124	0.0333731
O00418	24.9303	23.9079	24.6668	24.6402	24.7827	25.0755	24.5124	24.6405	24.7579	25.0915	24.5267	25.019	0.425666	0.331118	0.161562	0.135256	0.460154	0.377387	24.5017	0.530806	24.8328	0.221933	24.6369	0.122751	24.8791	0.307334
O00422	28.0105	27.6113	27.6214	27.6997	27.6208	28.0233	28.0396	27.9023	27.9914	27.9829	27.6779	27.489	0.0647699	0.0335096	0.770829	0.230018	0.0551923	-0.0311718	27.7478	0.227613	27.7813	0.213303	27.9778	0.0696641	27.7166	0.24921
O00423	25.4048	25.4603	25.4934	25.478	25.4505	25.911	25.7531	25.7983	25.9974	25.4375	25.6042	25.6317	0.456958	0.16034	2.12517	0.39678	0.729215	0.104996	25.4528	0.0447393	25.6132	0.258314	25.8496	0.129994	25.5578	0.105088
O00425	27.169	27.3794	27.3738	27.4311	27.446	27.237	27.6638	27.4971	27.447	27.5205	27.4452	27.4822	0.26453	0.0639712	1.12794	0.22857	1.13624	0.175261	27.3074	0.11987	27.3714	0.116609	27.536	0.113479	27.4827	0.0376471
O00429	27.5967	27.5208	27.5457	27.4807	27.5823	27.6127	27.4841	27.6229	27.718	27.6107	27.6195	27.7652	0.0305414	0.00414721	0.307507	0.0539417	0.944619	0.110755	27.5544	0.038684	27.5585	0.0691072	27.6083	0.117653	27.6652	0.0867723
O00442	25.4776	25.5385	25.5428	25.5996	25.5978	25.5685	25.5788	26.0159	26.629	25.8847	25.6808	24.9762	1.38068	0.0690053	0.843792	0.554899	0.00684197	-0.0057532	25.5196	0.0364463	25.5886	0.0174327	26.0745	0.527544	25.5139	0.476701
O00443	25.8134	25.6113	25.4764	25.6745	25.7155	25.7567	25.4236	25.9319	25.6362	25.7526	25.6474	25.6503	0.335166	0.0818507	0.0590887	0.0301946	0.182301	0.0497093	25.6337	0.169618	25.7156	0.0411273	25.6639	0.255278	25.6834	0.0599296
O00461	25.8508	26.082	26.4718	26.3919	26.2249	26.4252	25.9606	26.5627	26.0107	25.6905	25.9011	26.2775	0.482131	0.212439	0.0562802	0.0431271	0.288917	-0.17848	26.1349	0.313858	26.3473	0.107352	26.178	0.3341	25.9564	0.297396
O00468	-	-	23.6368	23.8754	24.9157	24.824	23.6559	23.6246	23.461	-	23.2324	23.3643	-	0	-	0	-	0	23.6368	-	24.5384	0.575982	23.5805	0.104646	23.2984	0.0932126
O00469	28.6403	29.0164	29.0852	28.4795	29.1133	29.0437	27.9797	28.8971	28.8108	28.6833	29.1576	28.8958	0.0494691	-0.035134	0.470556	-0.351444	0.00293072	-0.0017465	28.914	0.239476	28.8789	0.347603	28.5626	0.506583	28.9123	0.237579
O00471	26.1884	25.9184	26.0459	26.2851	26.2253	26.0545	26.0423	25.8684	26.0756	26.0805	26.2092	26.2708	0.589187	0.137436	0.212921	-0.0554256	0.638733	0.135962	26.0509	0.135051	26.1883	0.119656	25.9954	0.111278	26.1868	0.0970866
O00479	27.4126	26.0044	-	27.3534	26.2334	24.6937	24.9766	25.3256	-	25.9514	25.8298	-	-	0	-	0	-	0	26.7085	0.995718	26.0935	1.33535	25.1511	0.246824	25.8906	0.085985
O00483	28.5441	28.338	28.1309	28.5836	28.293	27.4108	28.4128	28.3824	28.5484	28.113	28.3767	28.6277	0.258662	-0.2419	0.352924	0.11017	0.0635219	0.0348129	28.3377	0.206622	28.0958	0.610758	28.4479	0.0884283	28.3725	0.257385
O00487	28.8229	29.0782	29.0844	28.9097	28.7622	29.2013	28.6913	29.005	29.0135	29.0134	28.8709	28.933	0.0855917	-0.0374413	0.269339	-0.091924	0.230106	-0.056071	28.9952	0.149204	28.9577	0.223413	28.9033	0.183613	28.9391	0.071453
O00499	26.6919	27.0071	26.8637	26.9721	26.8381	27.0209	26.3895	26.6508	26.7176	26.7069	26.9353	27.0688	0.349579	0.0894737	0.926173	-0.268277	0.130076	0.049394	26.8542	0.157802	26.9437	0.0946728	26.586	0.173385	26.9036	0.183004
O00505	28.6967	28.7933	28.7437	28.4431	28.594	28.4851	28.1271	28.473	28.2954	28.3765	28.5359	28.6247	1.96	-0.237186	1.89901	-0.446102	1.39222	-0.232241	28.7446	0.0483226	28.5074	0.0778636	28.2985	0.172952	28.5124	0.125787
O00506	-	23.0498	-	22.8219	-	-	22.9419	-	-	-	23.1618	-	-	0	-	0	-	0	23.0498	-	22.8219	-	22.9419	-	23.1618	-
O00541	28.4062	28.2784	28.3204	28.2343	28.0054	28.2127	28.1605	28.4383	28.1838	28.2295	28.2462	28.0806	1.05434	-0.184189	0.313742	-0.0741247	1.08667	-0.149551	28.335	0.065128	28.1508	0.12638	28.2608	0.154079	28.1854	0.0911994
O00559	24.5857	-	24.7566	24.919	24.3153	-	-	25.5286	24.819	-	25.3846	24.8163	-	0	-	0	-	0	24.6712	0.120861	24.6171	0.426885	25.1738	0.501761	25.1004	0.401845
O00560	26.8877	26.7133	26.9549	26.8845	26.9335	27.0072	26.1264	26.4218	26.4232	26.511	26.2609	26.4066	0.485882	0.0897261	1.90614	-0.528215	1.96357	-0.459169	26.852	0.124709	26.9417	0.0617751	26.3238	0.170954	26.3928	0.125581
O00562	22.4769	22.6141	22.8036	23.1842	22.9427	-	22.6057	-	-	22.5067	22.8187	-	-	0	-	0	-	0	22.6316	0.164062	23.0634	0.170748	22.6057	-	22.6627	0.220568
O00566	26.1403	26.2376	26.3837	26.4951	26.2103	26.4274	26.7075	26.4764	25.9867	26.3982	26.4676	26.336	0.48346	0.123737	0.239886	0.136337	0.848909	0.146749	26.2539	0.122495	26.3776	0.14882	26.3902	0.368091	26.4006	0.0658457
O00567	27.8367	28.0928	27.987	28.1298	27.7576	27.6682	28.5843	28.3848	27.5174	28.0301	28.4162	28.0772	0.306956	-0.120272	0.220631	0.190058	0.641029	0.202413	27.9721	0.128691	27.8518	0.244803	28.1622	0.567272	28.1745	0.210637
O00571	29.9222	29.7968	29.9559	29.9347	30.0148	29.6644	29.9168	29.8689	29.6153	29.9475	30.0334	29.796	0.0605797	-0.0203533	0.36155	-0.0913073	0.149796	0.0340055	29.8917	0.0838153	29.8713	0.183562	29.8003	0.162064	29.9257	0.120201
O00592	26.8918	27.1519	27.396	26.7864	26.6103	27.1674	26.4857	26.4067	27.326	26.6718	26.558	27.108	0.594208	-0.291841	0.548753	-0.407067	0.761011	-0.367296	27.1466	0.252138	26.8547	0.284733	26.7395	0.509486	26.7793	0.290315
O00625	28.4954	28.4637	28.3654	28.4284	28.4109	28.5808	28.6538	28.8041	28.3946	28.4949	28.495	28.4213	0.182178	0.0318712	0.630049	0.176008	0.247648	0.0289129	28.4415	0.0677848	28.4734	0.0934035	28.6175	0.207109	28.4704	0.0425375
O00629	28.7112	29.1727	29.1927	28.9963	29.1359	29.0658	28.8357	28.8828	29.0603	28.9498	28.9096	28.6391	0.0886472	0.0404898	0.226431	-0.099287	0.447842	-0.192716	29.0255	0.272436	29.066	0.0698435	28.9262	0.118454	28.8328	0.168987
O00712	-	24.4809	-	-	-	-	-	-	-	-	23.5452	-	-	0	-	0	-	0	24.4809	-	-	-	-	-	23.5452	-
O00743	27.0302	26.5067	27.1213	26.8344	27.1663	26.9559	26.921	26.9448	26.7274	27.1221	27.007	26.8049	0.175747	0.0994555	0.0360566	-0.0216668	0.162392	0.0918999	26.8861	0.331663	26.9855	0.167956	26.8644	0.119247	26.978	0.160575
O00746	27.2854	27.0989	27.1677	27.4357	27.2742	27.1705	27.0421	27.1477	27.1517	27.1018	27.4295	27.1224	0.507484	0.109483	0.465115	-0.0701574	0.102287	0.0338961	27.184	0.0943318	27.2935	0.133633	27.1138	0.0621779	27.2179	0.183548
O00754	25.5572	24.9388	25.0626	25.2568	24.8303	25.0803	25.1373	25.3342	25.3901	25.1368	25.4437	25.5915	0.225803	-0.130407	0.189569	0.100997	0.369494	0.204472	25.1862	0.327182	25.0558	0.214326	25.2872	0.132804	25.3907	0.231934
O00762	24.6122	24.7206	23.7988	-	-	25.7066	-	-	24.8811	24.3733	24.1871	24.1768	-	0	-	0	0.166403	-0.13147	24.3772	0.503849	25.7066	-	24.8811	-	24.2457	0.110568
O00764	29.4952	29.4798	29.7058	29.5616	29.5307	29.6241	29.8505	29.4973	29.8772	30.1701	29.8864	29.7087	0.052328	0.0118516	0.565423	0.1814	1.11182	0.361452	29.5603	0.126309	29.5721	0.0475967	29.7417	0.212068	29.9217	0.232729
O00767	-	26.6344	27.3307	26.4218	26.726	26.8221	-	-	-	27.1992	25.9718	26.9763	-	0	-	0	-	0	26.9825	0.492351	26.6566	0.208991	-	-	26.7158	0.653857
O14495	22.5088	24.1344	24.7393	23.6517	-	24.3903	-	24.5825	-	24.4266	23.8982	23.8163	-	0	-	0	0.134521	0.252865	23.7942	1.1535	24.021	0.522274	24.5825	-	24.047	0.331285
O14497	26.5588	26.5282	26.5748	26.3774	26.4359	26.528	26.4051	26.4653	26.7764	26.6334	26.5511	26.5884	1.09427	-0.106869	0.0142447	-0.00498708	0.604184	0.0370026	26.5539	0.023663	26.4471	0.0759328	26.549	0.199294	26.5909	0.0412161
O14521	24.018	24.4049	-	24.3774	24.4125	-	23.9473	25.2892	-	24.962	24.8286	-	-	0	-	0	-	0	24.2115	0.273571	24.3949	0.0248322	24.6182	0.948862	24.8953	0.0943456
O14524	26.1323	-	-	26.1498	26.3141	25.5723	26.2697	26.2463	26.0174	26.167	25.9842	24.9064	-	0	-	0	-	0	26.1323	-	26.0121	0.389625	26.1778	0.139407	25.6859	0.681209
O14530	25.1049	25.5821	25.6711	25.5188	25.7441	25.5978	24.8901	25.3041	24.6786	25.6619	25.2823	25.7006	0.374046	0.167565	0.908801	-0.495053	0.162918	0.0956109	25.4527	0.304487	25.6202	0.114302	24.9576	0.318149	25.5483	0.231118
O14531	25.5431	25.1561	24.1152	-	-	22.5434	25.1552	-	24.1504	-	-	24.1771	-	0	-	0	-	0	24.9381	0.738475	22.5434	-	24.6528	0.71047	24.1771	-
O14544	24.3401	-	-	-	24.3982	-	-	-	-	-	24.6915	24.2155	-	0	-	0	-	0	24.3401	-	24.3982	-	-	-	24.4535	0.336606
O14545	25.1575	24.5284	24.4369	25.3247	-	26.4581	23.6417	24.9998	25.3043	-	25.7751	-	-	0	0.0357027	-0.0589574	-	0	24.7076	0.392287	25.8914	0.801478	24.6486	0.885175	25.7751	-
O14548	27.8905	28.0829	27.659	27.8088	28.0586	27.9203	28.0688	28.0394	27.925	27.8841	28.0302	27.9653	0.134008	0.0517426	0.440357	0.133574	0.25212	0.0823867	27.8775	0.212263	27.9292	0.125177	28.011	0.0759415	27.9599	0.0731728
O14562	26.6072	26.824	26.8689	26.2786	26.8028	26.6364	26.7432	26.8087	26.5114	26.5689	27.2434	26.4896	0.483726	-0.194089	0.259712	-0.0789553	0.00075053	0.000581106	26.7667	0.139916	26.5726	0.267856	26.6877	0.156213	26.7673	0.414194
O14578	26.2859	26.3426	26.3367	26.022	25.9205	26.349	25.6516	26.2066	26.3378	26.4143	26.0562	26.4647	0.794543	-0.224543	0.535745	-0.256421	0.025812	-0.0100015	26.3217	0.0311367	26.0972	0.223922	26.0653	0.36427	26.3117	0.222716
O14579	27.2656	27.4547	27.2215	27.5054	27.4763	27.2732	27.2845	27.4551	27.0634	27.5014	27.3461	27.4036	0.437766	0.104364	0.126429	-0.0462564	0.537291	0.103115	27.3139	0.123861	27.4183	0.126489	27.2677	0.196391	27.417	0.0785207
P47813;O14602	29.7307	29.2063	29.2972	29.4589	29.2632	29.0867	29.2156	29.005	29.2379	29.8973	29.1365	28.9611	0.296026	-0.14182	0.657615	-0.258586	0.0858051	-0.079785	29.4114	0.280256	29.2696	0.186162	29.1528	0.128541	29.3316	0.497683
O14617	27.1545	27.4265	27.4999	27.1745	27.2581	27.2162	27.3137	27.3243	27.2558	27.3366	27.108	27.2902	0.597869	-0.144034	0.227632	-0.0623353	0.385028	-0.115362	27.3603	0.181958	27.2163	0.0418148	27.298	0.0368588	27.2449	0.120846
O14618	26.1569	26.3059	26.3736	26.28	26.6079	26.743	26.5584	26.4553	26.2976	26.5016	25.8778	26.217	0.807832	0.264846	0.730524	0.158262	0.156638	-0.0800336	26.2788	0.110871	26.5437	0.238112	26.4371	0.131343	26.1988	0.312296
O14639	23.4669	-	23.0527	24.5555	23.3145	23.2869	24.5491	23.9875	24.0761	24.1437	24.2382	24.4974	-	0	-	0	-	0	23.2598	0.292854	23.719	0.724594	24.2042	0.301946	24.2931	0.183148
O14641	25.1714	25.1284	25.5637	25.0493	25.2661	25.2904	24.8587	24.9597	25.0258	25.1843	24.8272	24.9933	0.210422	-0.0859381	1.08844	-0.339776	0.762651	-0.286264	25.2878	0.239858	25.2019	0.13275	24.9481	0.0841978	25.0016	0.178699
O14646	-	25.1814	25.0418	25.0463	24.7223	24.613	24.6031	25.5364	25.4844	25.3802	25.1738	25.1534	-	0	-	0	-	0	25.1116	0.0986749	24.7939	0.225341	25.208	0.524454	25.2358	0.125504
O14647	26.863	28.0464	28.1141	28.1366	27.8809	25.4429	28.2207	30.1404	27.5369	27.1439	28.2761	27.9639	0.212927	-0.521031	0.472564	0.958181	0.0803109	0.12018	27.6745	0.703576	27.1535	1.48691	28.6327	1.34976	27.7947	0.584766
O14653	25.4948	25.8085	24.9728	25.5137	25.8034	25.367	25.0401	25.2451	25.9393	25.7422	25.6557	24.9486	0.188917	0.136017	0.0156164	-0.01721	0.0223694	0.0234591	25.4254	0.422156	25.5614	0.222049	25.4081	0.471254	25.4488	0.435391
O14656	25.5388	25.8944	25.3502	25.7967	25.7371	25.8233	26.2883	25.9986	25.5218	25.6171	26.1758	25.2206	0.519935	0.191246	0.550993	0.341761	0.085018	0.0766926	25.5945	0.276324	25.7857	0.0441025	25.9362	0.38707	25.6712	0.479866
O14657	25.7316	25.7875	25.8557	26.4755	26.093	26.4902	26.8834	26.2928	25.9803	26.0275	25.8825	25.8323	1.84995	0.561324	1.044	0.593902	0.827052	0.122477	25.7916	0.0621406	26.3529	0.225207	26.3855	0.45866	25.9141	0.10135
O14662	24.2772	-	23.9941	-	25.1929	24.154	24.3679	23.7973	-	24.529	24.936	23.9022	-	0	-	0	-	0	24.1357	0.200201	24.6734	0.734631	24.0826	0.403458	24.4557	0.520748
O14672	27.0356	26.848	27.4107	27.253	26.8943	26.8283	27.0695	27.1107	26.7954	26.8356	27.2749	27.1117	0.192492	-0.106236	0.214128	-0.106263	0.0390615	-0.0240676	27.0981	0.286491	26.9919	0.228499	26.9918	0.171387	27.074	0.222062
O14681	-	-	24.6775	24.6852	23.1458	24.5384	23.3496	-	24.0868	-	24.0907	24.4817	-	0	-	0	-	0	24.6775	-	24.1231	0.849589	23.7182	0.521229	24.2862	0.276491
O14683	26.3057	25.8762	25.9449	26.5289	25.9393	26.2096	26.7532	26.2789	26.1759	26.4523	26.2645	26.3366	0.353105	0.183695	0.744715	0.360413	1.00649	0.308893	26.0422	0.230705	26.2259	0.295098	26.4026	0.30789	26.3511	0.0947632
O14684	26.9206	27.7818	27.0379	27.0092	27.872	27.0685	27.6239	26.2891	27.179	27.2925	27.5724	27.3229	0.0625937	0.0698077	0.171681	-0.216077	0.202708	0.149154	27.2467	0.467028	27.3166	0.481914	27.0307	0.679629	27.3959	0.153598
O14686	24.653	23.9908	24.4031	24.5492	-	24.5737	24.3592	24.3233	-	24.1752	24.3155	24.3215	-	0	-	0	0.146194	-0.0782185	24.349	0.334379	24.5615	0.0173874	24.3412	0.0253906	24.2708	0.0828393
O14727	24.2456	-	24.4774	-	24.4653	24.2816	24.1616	24.7756	24.0675	24.578	24.4057	24.1258	-	0	-	0	-	0	24.3615	0.163864	24.3734	0.12993	24.3349	0.384511	24.3698	0.228198
O14732	25.5224	25.33	25.7808	25.9524	25.7517	-	26.14	25.7487	25.1727	26.2011	26.166	-	-	0	0.174633	0.142746	-	0	25.5444	0.226238	25.8521	0.141934	25.6871	0.486575	26.1835	0.02487
O14735	26.2003	-	-	26.7474	26.992	26.4324	27.0546	27.1669	26.391	26.951	27.0839	26.6435	-	0	-	0	-	0	26.2003	-	26.724	0.280559	26.8708	0.419346	26.8928	0.225894
O14737	28.7577	28.4938	28.3678	28.2066	28.4007	28.5861	28.1847	28.6892	28.164	28.2946	28.3284	28.1485	0.375075	-0.142003	0.396531	-0.193829	1.04144	-0.282607	28.5398	0.199	28.3978	0.18976	28.3459	0.297438	28.2572	0.0956063
O14744	28.78	28.8722	28.7939	28.7326	28.8034	28.6247	28.7275	28.791	28.8109	28.705	28.8964	28.8802	0.734593	-0.0951074	0.437159	-0.0388921	0.060644	0.0118319	28.8154	0.0496817	28.7203	0.0899744	28.7765	0.0435264	28.8272	0.106137
O14745	27.6897	27.5661	27.5672	27.4749	27.4618	27.6234	27.824	27.5829	27.6828	27.7929	27.6595	27.6175	0.592602	-0.0876408	0.475749	0.0889257	0.543339	0.0823021	27.6077	0.0710691	27.52	0.0897515	27.6966	0.121143	27.69	0.091584
O14757	27.6167	26.9401	27.411	27.2596	27.0997	27.6306	-	26.6992	26.3537	26.6034	26.4189	27.062	0.00947482	0.0073274	-	0	1.06578	-0.627844	27.3226	0.346868	27.33	0.27233	26.5264	0.244345	26.6948	0.331119
O14763	24.0576	-	-	-	-	-	-	-	23.6305	-	25.0154	-	-	0	-	0	-	0	24.0576	-	-	-	23.6305	-	25.0154	-
O14772	24.4595	-	-	23.7319	-	-	23.7852	-	-	-	-	-	-	0	-	0	-	0	24.4595	-	23.7319	-	23.7852	-	-	-
O14773	27.5547	27.892	27.8602	27.7272	27.8056	27.7108	28.0044	27.898	27.7526	27.725	27.9146	27.4657	0.0660209	-0.0211086	0.374364	0.116041	0.14818	-0.0671876	27.769	0.186216	27.7478	0.0507057	27.885	0.126403	27.7018	0.225372
O14776	27.1983	27.0083	26.8238	27.0832	26.9956	27.0054	27.0598	27.1243	27.0929	27.0872	27.0696	27.1616	0.0555345	0.0179558	0.305102	0.0821838	0.357994	0.0960134	27.0101	0.187219	27.0281	0.0480221	27.0923	0.0322214	27.1061	0.0488623
O14777	24.56	25.0587	24.3926	24.8387	24.7665	24.8027	23.9191	24.7303	25.1	24.5283	23.9005	24.7493	0.262046	0.132191	0.0764084	-0.087335	0.357508	-0.27774	24.6705	0.346522	24.8027	0.0361329	24.5831	0.604068	24.3927	0.440376
O14782	-	-	24.8273	-	-	-	-	24.9146	-	-	-	24.5658	-	0	-	0	-	0	24.8273	-	-	-	24.9146	-	24.5658	-
Q9BV57	28.4264	28.5087	28.4032	28.0372	28.5144	28.6401	26.4207	27.4692	27.4977	27.5702	26.9884	27.2739	0.0936003	-0.0488745	1.68173	-1.31687	2.62009	-1.16857	28.4461	0.0554339	28.3972	0.318068	27.1292	0.613722	27.2775	0.290943
O14787	26.3274	26.2433	25.5957	26.1749	25.6204	26.0906	25.731	26.0134	25.8196	25.945	25.8894	26.2437	0.117981	-0.0934696	0.337436	-0.200764	0.0389676	-0.0293725	26.0554	0.400366	25.962	0.298744	25.8547	0.144438	26.0261	0.190547
O14791	-	-	-	23.8705	-	-	25.0072	-	-	-	-	-	-	0	-	0	-	0	-	-	23.8705	-	25.0072	-	-	-
O14802	25.5918	25.7253	25.6093	25.7346	25.0787	25.2857	25.6835	25.6143	25.557	25.2574	25.7575	25.2782	0.626649	-0.275795	0.161338	-0.0238692	0.554731	-0.211093	25.6421	0.0725225	25.3663	0.33534	25.6183	0.0633034	25.431	0.282885
O14818	30.0562	29.9712	29.6273	29.9231	29.7802	29.7047	29.9943	29.8148	29.8509	30.0695	30.1579	29.8215	0.219545	-0.0822296	0.00407842	0.00177129	0.326805	0.1314	29.8849	0.227117	29.8027	0.110921	29.8867	0.0949486	30.0163	0.174356
O14828	27.7513	27.5943	27.4746	27.9147	27.7857	27.8273	27.7117	27.7975	27.7814	27.6558	27.4253	27.65	1.24841	0.235825	0.865023	0.156832	0.0963692	-0.0297235	27.6067	0.138767	27.8426	0.0658652	27.7636	0.0456041	27.577	0.13146
O14841	23.6715	23.7758	23.7562	23.9327	23.903	24.0272	23.8836	24.0522	24.3541	23.6204	23.5624	23.7596	1.95309	0.219815	1.20448	0.362139	0.58194	-0.0870202	23.7345	0.0554085	23.9543	0.0648821	24.0966	0.238389	23.6475	0.101323
O14874	24.5558	24.5446	25.1854	-	24.9118	24.4586	-	24.4851	-	24.957	24.479	24.6152	-	0	-	0	0.111043	-0.0782242	24.762	0.366758	24.6852	0.320417	24.4851	-	24.6837	0.246299
O14879	-	-	20.7008	28.75	28.3461	26.3784	30.6205	29.5326	26.9461	-	21.8727	-	-	0	-	0	-	0	20.7008	-	27.8248	1.2688	29.0331	1.88742	21.8727	-
O14880	27.4004	27.4264	27.5627	27.7194	27.5927	26.9783	27.7745	27.1323	27.8406	27.6266	27.6034	27.7117	0.0483092	-0.0330289	0.19838	0.119324	1.42439	0.184058	27.4632	0.0871628	27.4301	0.396422	27.5825	0.391246	27.6472	0.05703
O14893	25.4847	25.459	25.4756	25.6471	23.5142	25.187	25.4486	25.7694	25.4726	25.6392	25.4018	25.6717	0.459909	-0.690336	0.364942	0.0903848	0.500179	0.097765	25.4731	0.013045	24.7828	1.12243	25.5635	0.178697	25.5709	0.147326
O14907	27.2695	27.2692	27.1632	27.2231	27.2062	27.6067	26.5043	27.422	27.3014	27.0948	26.9588	27.555	0.339912	0.111397	0.211276	-0.158061	0.0585103	-0.0310783	27.2339	0.0612862	27.3453	0.226545	27.0759	0.498682	27.2029	0.312454
O14908	26.2075	26.7062	26.5054	26.3679	26.2417	26.8974	25.7973	26.2084	26.1703	26.4002	26.0855	26.5225	0.0401678	0.0292549	0.994473	-0.414363	0.283468	-0.136977	26.473	0.250905	26.5023	0.347902	26.0587	0.227147	26.3361	0.225468
Q32NB8	28.0897	28.0706	28.8732	27.3382	27.9853	26.1668	26.3844	27.3743	27.4111	27.903	28.4297	24.8202	0.928865	-1.18103	1.40311	-1.28788	0.48688	-1.29354	28.3445	0.457957	27.1635	0.921781	27.0566	0.58246	27.0509	1.94977
O14920	25.2639	25.3486	25.6454	25.2356	25.4134	25.1369	25.1488	25.2703	25.2345	25.0996	25.4311	25.3182	0.484983	-0.157356	0.765349	-0.201452	0.378801	-0.136329	25.4193	0.200312	25.2619	0.140125	25.2178	0.062449	25.283	0.168503
O14925;Q5SRD1	28.0421	27.2201	27.71	27.4306	27.4062	27.3116	27.276	27.3827	27.4361	27.895	27.3116	27.518	0.496261	-0.274602	0.529217	-0.292489	0.100975	-0.0825233	27.6574	0.413503	27.3828	0.0628337	27.3649	0.0815447	27.5749	0.295799
O14929	27.5662	27.4387	27.4072	27.6402	27.6775	27.5684	27.1271	27.5171	27.5181	27.688	27.262	27.327	1.2739	0.158054	0.235589	-0.0832513	0.11592	-0.0450096	27.4707	0.0841719	27.6287	0.0554697	27.3874	0.225438	27.4257	0.229488
Q53EL6	26.1038	26.0929	25.9145	24.8969	25.0889	25.102	25.7623	25.8451	26.4065	26.2982	26.1212	26.0489	3.43511	-1.00779	0.0527688	-0.0324154	0.547626	0.119082	26.037	0.106294	25.0293	0.114779	26.0046	0.350487	26.1561	0.128275
O14936	25.5637	25.96	25.8297	25.8327	25.7704	25.616	25.9111	25.8344	25.7745	25.4908	25.7725	25.7716	0.122741	-0.0447534	0.170614	0.0555814	0.286286	-0.106143	25.7844	0.201994	25.7397	0.111546	25.84	0.0685032	25.6783	0.162385
O14939	23.8166	24.0538	23.6579	23.9685	24.2221	24.2661	23.3024	-	23.6213	-	23.8664	23.6023	0.981607	0.309469	-	0	-	0	23.8427	0.199281	24.1522	0.160605	23.4619	0.225485	23.7343	0.186727
O14949	27.1115	26.965	27.3066	27.1927	27.2567	26.945	27.3624	27.4838	27.55	27.3247	27.5101	27.2586	0.00912569	0.00380452	1.39179	0.337722	0.887638	0.236783	27.1277	0.171384	27.1315	0.164627	27.4654	0.0951323	27.3645	0.130337
O14950;P19105	30.8158	30.6316	30.8302	30.2847	30.2879	30.379	30.019	30.6087	30.6895	30.9586	30.3311	30.3075	2.4694	-0.441991	0.656208	-0.320105	0.436717	-0.226816	30.7592	0.110748	30.3172	0.0535145	30.4391	0.366015	30.5324	0.369293
O14964	27.6765	27.7734	28.0487	27.7898	27.8706	27.851	27.6215	27.7542	27.8541	27.6269	27.7171	27.8055	0.0123063	0.00425275	0.276185	-0.0895913	0.400922	-0.116336	27.8329	0.193138	27.8371	0.0421264	27.7433	0.116671	27.7165	0.0892855
O14965	25.4776	25.1935	25.9798	25.1132	25.6289	25.6721	23.9475	24.9173	25.6643	25.1737	25.0923	25.1889	0.0967999	-0.0788771	0.575041	-0.707274	0.794339	-0.398687	25.5503	0.39813	25.4714	0.310958	24.843	0.860788	25.1516	0.0519385
O14967	24.2931	24.7309	24.1051	24.8075	24.718	25.2509	25.0266	25.0677	-	-	24.5803	-	1.0399	0.549123	-	0	-	0	24.3763	0.32109	24.9255	0.2854	25.0471	0.0290415	24.5803	-
O14972	23.84	-	24.7948	24.4243	-	24.5648	24.4796	24.7351	24.2077	24.2467	-	24.4298	-	0	-	0	-	0	24.3174	0.675122	24.4946	0.0993533	24.4741	0.263724	24.3383	0.129485
O14974	27.245	27.3853	27.3985	27.0839	27.2081	27.0363	27.1511	27.4627	27.2679	27.2555	27.5777	27.3198	1.52032	-0.233508	0.180552	-0.0490246	0.139217	0.0414054	27.3429	0.0850666	27.1094	0.0886773	27.2939	0.157419	27.3843	0.170495
O14975	26.3209	26.8091	26.1925	26.9602	27.2401	26.7608	26.945	27.1942	26.5574	26.4885	27.1958	26.5959	1.09917	0.546203	0.802568	0.458031	0.479163	0.319231	26.4408	0.325291	26.987	0.240773	26.8989	0.320938	26.7601	0.381179
O14976	25.6972	25.6422	25.8818	26.0022	25.999	26.0566	25.6869	25.5281	25.6647	25.6842	25.7355	25.7219	1.69094	0.278849	0.577256	-0.113836	0.131884	-0.0265567	25.7404	0.125526	26.0193	0.03238	25.6266	0.0859569	25.7138	0.0265916
O14979	29.2101	29.283	29.1824	29.1493	28.8876	29.2842	29.1565	29.0475	29.1462	28.9562	29.3345	28.9325	0.418758	-0.118162	1.11084	-0.108442	0.491728	-0.150777	29.2252	0.0519828	29.107	0.201617	29.1167	0.0601663	29.0744	0.225559
O14980	29.1269	29.1854	29.3054	29.0383	29.07	29.015	29.1854	29.0247	29.1526	29.1995	29.301	29.1358	1.39978	-0.164837	0.519702	-0.0850169	0.0290725	0.00615883	29.2059	0.0909942	29.0411	0.0275689	29.1209	0.084885	29.2121	0.0833043
O14981	25.4169	25.2433	25.4238	25.2892	25.1517	25.2206	25.1732	25.3218	25.5478	25.16	25.2759	25.2544	0.925015	-0.14085	0.0376094	-0.0137355	0.887008	-0.131233	25.3613	0.102276	25.2205	0.0687447	25.3476	0.188594	25.2301	0.061638
O15013	25.9911	26.4964	26.2886	26.0188	26.0546	25.9334	25.6954	26.0548	25.8073	25.8383	25.8357	26.2832	0.783578	-0.256444	1.05438	-0.406204	0.582822	-0.272933	26.2587	0.253949	26.0022	0.0622703	25.8525	0.183884	25.9858	0.2576
O15014	24.6609	24.7122	24.5612	24.9481	24.4129	24.3862	24.8347	24.7154	24.6524	24.5845	24.7979	24.5293	0.120857	-0.0623779	0.572997	0.0893936	0.0271897	-0.00754484	24.6448	0.076771	24.5824	0.316999	24.7342	0.092543	24.6372	0.141836
O15020	-	-	-	-	-	28.9711	29.5643	29.0161	28.7082	-	-	29.1176	-	0	-	0	-	0	-	-	28.9711	-	29.0962	0.433627	29.1176	-
O15021;Q6P0Q8	25.397	-	-	-	-	-	-	-	-	-	26.408	-	-	0	-	0	-	0	25.397	-	-	-	-	-	26.408	-
O15027	26.6542	26.6253	26.8513	26.4664	26.5786	26.577	26.4376	26.5463	26.9095	26.3631	26.7053	26.9143	0.99257	-0.169596	0.190044	-0.0791346	0.100877	-0.0493374	26.7103	0.122966	26.5407	0.0643369	26.6311	0.247164	26.6609	0.278271
O15031	25.4809	25.6865	25.8912	25.629	25.5782	25.5955	25.4091	25.4046	25.7316	25.6673	25.4475	25.6722	0.288666	-0.0852814	0.460514	-0.171122	0.257861	-0.0905374	25.6862	0.205135	25.6009	0.0258334	25.5151	0.187528	25.5957	0.128329
O15042	29.2596	29.07	29.1118	29.1176	29.112	28.9739	29.1253	29.1196	29.1958	29.0981	29.0668	28.9705	0.460998	-0.0792878	0.00130366	-0.000249863	0.669118	-0.102006	29.1471	0.0996388	29.0678	0.0814005	29.1469	0.0424168	29.0451	0.0664803
O15047	24.3331	24.3234	24.2802	24.3469	-	24.1951	24.6714	23.9461	24.1058	24.7742	23.9609	24.2293	-	0	0.117238	-0.0710958	0.0127937	0.00928434	24.3122	0.0281751	24.271	0.107334	24.2411	0.381116	24.3215	0.414387
O15050	-	-	-	23.5759	24.6364	-	25.2428	23.6486	-	-	-	-	-	0	-	0	-	0	-	-	24.1062	0.749925	24.4457	1.12728	-	-
O15056	24.7274	24.4818	24.2654	24.435	24.5859	24.1112	24.456	24.6438	24.4593	24.8143	24.2598	24.346	0.231479	-0.114143	0.0667582	0.0281715	0.0280195	-0.0181789	24.4915	0.231138	24.3774	0.242521	24.5197	0.107464	24.4734	0.298358
O15061	24.8021	25.3886	24.4596	25.1741	24.7992	25.3492	24.5174	24.8947	25.0447	24.8297	25.3572	25.1472	0.286119	0.224085	0.0721272	-0.0644919	0.296707	0.227929	24.8834	0.46982	25.1075	0.280986	24.8189	0.27167	25.1114	0.265537
P80723	29.6776	29.0411	30.1624	28.4314	28.9413	28.4228	29.6036	30.4684	28.4925	28.4827	28.4724	28.4427	1.31202	-1.02852	0.0553776	-0.105532	1.63264	-1.1611	29.627	0.562378	28.5985	0.29693	29.5215	0.990497	28.4659	0.0207659
O15067	29.4331	29.1185	29.3974	29.1751	29.0511	29.2432	29.069	29.2078	29.3556	29.3783	29.3128	29.4021	0.630245	-0.159861	0.33692	-0.105548	0.177209	0.0480588	29.3163	0.172225	29.1565	0.0974301	29.2108	0.14332	29.3644	0.0462676
O15078	28.2684	28.5268	-	28.8347	29.3433	28.4408	29.4113	-	28.6829	29.1137	28.4734	-	-	0	-	0	-	0	28.3976	0.182718	28.8729	0.452435	29.0471	0.515045	28.7935	0.452753
O15084	25.1927	25.5416	25.2713	25.3305	25.4458	25.4777	25.0747	25.4389	25.6037	25.5148	25.5104	25.6541	0.291818	0.0827421	0.0689142	0.0372079	0.90522	0.224505	25.3352	0.183028	25.418	0.0774262	25.3724	0.270697	25.5597	0.0817339
O15085	24.1291	24.6353	24.9716	24.2531	24.4664	24.4089	24.3563	24.4043	24.5377	24.0575	24.4816	24.3536	0.329574	-0.202574	0.227792	-0.145943	0.438033	-0.281136	24.5787	0.4241	24.3761	0.110391	24.4328	0.0940104	24.2976	0.217552
O15091	26.566	26.4225	26.3298	26.3639	26.5344	26.5669	25.6475	26.6779	26.419	26.4096	26.5764	26.4095	0.20278	0.0489909	0.237513	-0.191313	0.104941	0.0257498	26.4394	0.119023	26.4884	0.109058	26.2481	0.536041	26.4652	0.0963541
O15111	24.358	24.8348	24.9468	24.5291	25.0012	24.5361	24.5806	25.1077	25.023	24.6855	24.9687	24.9066	0.0346128	-0.0244363	0.320888	0.190528	0.282916	0.140378	24.7132	0.312654	24.6888	0.270573	24.9037	0.283029	24.8536	0.148861
O15116	25.4857	25.65	25.8816	25.7157	25.4461	25.7317	26.0531	-	25.2723	25.805	25.5888	25.9091	0.100393	-0.0412591	-	0	0.254421	0.0951888	25.6724	0.198884	25.6312	0.16046	25.6627	0.552135	25.7676	0.163362
O15118	27.5307	27.9564	27.7573	27.2045	27.3167	27.8837	26.3859	27.4326	27.5165	27.6804	27.8441	27.8618	0.502273	-0.279826	0.76266	-0.636421	0.12782	0.0473455	27.7481	0.213005	27.4683	0.364078	27.1117	0.629929	27.7955	0.100007
O15120	-	-	-	-	-	-	-	-	24.5284	24.3259	-	24.9099	-	0	-	0	-	0	-	-	-	-	24.5284	-	24.6179	0.412919
O15121	25.4059	25.6415	25.5094	25.7133	26.1864	25.5097	25.3452	25.809	25.6012	25.0059	25.4279	25.5689	0.600906	0.284169	0.165726	0.0661799	0.43356	-0.184687	25.5189	0.118111	25.8031	0.347181	25.5851	0.232305	25.3343	0.292977
O15126	27.764	28.1231	28.2714	28.0815	28.3091	27.9258	28.6016	28.6741	28.1425	27.8329	28.0877	27.805	0.100901	0.0526218	0.870494	0.419924	0.340125	-0.144324	28.0528	0.260934	28.1055	0.192759	28.4728	0.288274	27.9085	0.155773
O15127	26.96	26.753	26.651	27.1425	27.2711	26.9987	27.0583	26.235	27.0131	27.3887	27.2057	26.7296	1.35828	0.349401	0.0227556	-0.0192286	0.670847	0.319994	26.788	0.157447	27.1374	0.136235	26.7688	0.4628	27.108	0.340233
O15143	29.5133	29.8735	29.4144	29.4392	29.4686	29.3365	29.669	29.4535	29.6667	29.6609	29.6133	29.8541	0.568513	-0.185617	0.00838647	-0.00399717	0.277882	0.109053	29.6004	0.24163	29.4148	0.0693327	29.5964	0.123717	29.7094	0.127509
O15144	28.8269	28.8022	28.8936	28.6352	28.7196	28.7166	28.5248	28.7357	28.7255	28.5983	29.0362	28.7932	1.74527	-0.150417	1.13849	-0.17888	0.0867217	-0.031662	28.8409	0.0472792	28.6905	0.0478986	28.662	0.118931	28.8092	0.219406
O15145	28.3353	28.518	28.6326	28.2602	28.3176	28.3137	28.599	28.7837	28.4804	28.4804	28.7431	28.4925	1.05175	-0.19814	0.435815	0.125716	0.249565	0.0766913	28.4953	0.149917	28.2972	0.0320799	28.621	0.152812	28.572	0.148272
O15155	25.0854	25.738	25.4224	25.2461	25.9847	25.898	25.7609	25.8204	25.8022	25.6558	26.0826	-	0.418292	0.294339	0.937015	0.379217	-	0	25.4153	0.326361	25.7096	0.403729	25.7945	0.0304631	25.8692	0.301773
O15160	26.7005	26.6935	26.6621	26.6274	26.9385	26.8218	26.6129	26.5704	27.0264	26.8681	26.8806	26.7517	0.532231	0.110531	0.128798	0.0512047	1.59141	0.148111	26.6854	0.0204875	26.7959	0.157162	26.7366	0.251916	26.8335	0.0710697
P16402	28.4943	28.6631	28.9366	27.9851	27.3796	28.2314	28.6741	27.7005	28.5751	27.909	28.0666	28.9727	1.36934	-0.832663	0.496813	-0.381468	0.464348	-0.381937	28.698	0.223218	27.8654	0.438299	28.3166	0.535827	28.3161	0.574067
O15164	24.8225	24.8718	25.5215	24.9923	24.9479	25.135	24.847	24.8484	25.127	24.4787	24.8173	24.885	0.0706486	-0.0468731	0.208208	-0.131104	0.598506	-0.344947	25.0719	0.390097	25.0251	0.0977949	24.9408	0.161256	24.727	0.217664
O15173	27.7812	28.0645	27.6939	28.2719	28.3172	28.0937	28.632	28.4144	27.923	27.9841	28.2615	28.2682	1.35928	0.38106	0.937892	0.47662	1.046	0.324743	27.8465	0.193713	28.2276	0.118131	28.3231	0.363176	28.1713	0.162137
O15182	23.8162	24.3608	-	24.6087	23.7894	-	24.2445	24.3928	-	24.3733	23.869	-	-	0	-	0	-	0	24.0885	0.385102	24.199	0.579394	24.3186	0.104876	24.1212	0.356601
P63313	28.0709	27.8935	27.5565	27.3864	25.1268	27.1624	27.5166	28.3127	27.046	27.0324	26.286	26.9657	0.807217	-1.28177	0.208662	-0.215192	1.72779	-1.07894	27.8403	0.261273	26.5585	1.24495	27.6251	0.640275	26.7614	0.413008
O15213	25.0339	25.1977	25.1005	25.3656	25.0472	24.6224	25.7026	25.3752	24.2907	24.8593	25.2748	25.018	0.169549	-0.0989494	0.00930039	0.0121301	0.174839	-0.0599937	25.1107	0.0823491	25.0118	0.37285	25.1228	0.739026	25.0507	0.209699
O15226	27.1922	26.8373	27.2346	27.0034	26.893	26.9383	26.9278	27.1683	26.8816	26.756	27.1313	27.0605	0.478034	-0.143135	0.244521	-0.0954234	0.243894	-0.105399	27.088	0.218196	26.9449	0.0554884	26.9926	0.153961	26.9826	0.199457
O15228	25.9759	26.1375	25.8744	26.2375	26.1867	25.7876	26.1198	26.0692	25.8999	26.206	26.2384	25.8311	0.175127	0.0746371	0.121058	0.0336507	0.250904	0.0958856	25.9959	0.132678	26.0706	0.246421	26.0296	0.115166	26.0918	0.226394
Q9Y4I1	25.4942	25.2349	25.3419	25.4506	25.4325	25.7556	24.7493	25.2037	24.7335	24.277	24.6168	24.0856	0.664927	0.189226	1.26262	-0.461522	2.40335	-1.03053	25.357	0.130288	25.5462	0.181518	24.8955	0.267007	24.3265	0.26901
O15231	24.9546	25.1559	25.3638	24.9825	25.054	25.0502	25.134	25.5377	25.1052	25.1945	26.0897	25.6769	0.464023	-0.129204	0.214275	0.100887	0.805954	0.495576	25.1581	0.204565	25.0289	0.0402532	25.259	0.241846	25.6537	0.448036
Q9NVC6	24.7971	24.3478	24.8159	24.2291	-	-	-	23.7919	24.5157	23.3423	23.5203	24.119	-	0	-	0	1.6204	-0.993074	24.6536	0.265001	24.2291	-	24.1538	0.511814	23.6605	0.406909
O15235	25.2355	25.186	25.5815	25.2845	25.3525	-	25.0983	-	25.1399	25.1546	24.9788	25.1625	-	0	-	0	0.787669	-0.235689	25.3343	0.215455	25.3185	0.0480245	25.1191	0.0293652	25.0986	0.103854
O15254	24.9903	25.1563	24.9681	25.0967	25.1086	24.867	25.2264	25.4874	25.1497	24.8515	25.2236	25.2097	0.0491939	-0.014129	0.990227	0.249612	0.156751	0.0567137	25.0382	0.102835	25.0241	0.13619	25.2878	0.177018	25.0949	0.210951
O15258	28.0663	28.0632	28.0494	28.0765	28.1487	27.9925	28.4157	28.097	28.3471	28.1481	28.0541	28.1523	0.102163	0.0129083	1.10024	0.226934	0.835753	0.0585003	28.0596	0.0089908	28.0726	0.0781618	28.2866	0.167743	28.1181	0.0555183
O15260	28.7245	28.7947	28.4518	28.8637	28.658	28.8936	29.2838	28.6629	29.0146	28.7746	28.7509	28.5898	0.505642	0.148077	0.726607	0.33008	0.149897	0.0481052	28.657	0.181128	28.8051	0.12824	28.9871	0.311364	28.7051	0.100563
O15269	28.2005	28.14	28.6663	28.2907	28.2435	28.0197	28.0731	27.9933	28.0585	28.2315	28.0427	27.9762	0.334715	-0.150982	0.809227	-0.293976	0.619273	-0.252175	28.3356	0.287976	28.1846	0.144762	28.0416	0.0424652	28.0834	0.132462
O15270	26.172	26.2427	26.0128	26.4223	26.4508	26.405	26.2258	26.1476	26.2768	26.0144	25.9777	26.2515	1.82545	0.283565	0.405389	0.0742652	0.218013	-0.0613155	26.1425	0.117762	26.426	0.0231577	26.2167	0.0650781	26.0812	0.148629
O15287	23.7565	23.4368	23.3395	23.2139	23.4741	23.3158	22.7628	23.2516	23.1105	22.9364	23.3065	23.5438	0.528245	-0.17638	1.14802	-0.469325	0.50073	-0.248716	23.5109	0.218193	23.3346	0.131122	23.0416	0.251547	23.2622	0.306103
O15294	26.5112	26.5159	26.8478	26.5539	26.5906	26.4647	26.1154	26.3328	26.4291	26.2427	26.3345	26.3336	0.306916	-0.0885239	1.07796	-0.332528	1.30339	-0.321344	26.625	0.19301	26.5364	0.0647632	26.2924	0.16072	26.3036	0.0527283
O15305	28.558	28.8563	28.973	28.6633	28.8514	28.7825	28.8001	28.8964	28.8056	28.7694	28.8591	28.9868	0.0782339	-0.0300229	0.108512	0.0382652	0.212511	0.0759722	28.7958	0.213986	28.7657	0.0951566	28.834	0.0540517	28.8717	0.10926
O15321	27.6788	27.9329	27.7301	28.0052	28.1259	27.8127	28.3083	28.2565	27.7008	27.9	27.6976	27.6235	0.772106	0.200701	0.66713	0.307979	0.130324	-0.0401999	27.7806	0.134368	27.9813	0.157969	28.0885	0.336782	27.7404	0.143143
O15327	-	-	23.99	-	-	23.5024	23.9142	23.6234	24.2327	-	-	23.6762	-	0	-	0	-	0	23.99	-	23.5024	-	23.9235	0.304745	23.6762	-
O15344	27.079	26.8699	27.0594	27.3091	27.1324	26.8747	27.5319	27.3665	27.3157	27.0635	27.1811	26.9741	0.291035	0.102658	1.90088	0.401949	0.320907	0.0701669	27.0027	0.115504	27.1054	0.218484	27.4047	0.113016	27.0729	0.103821
O15347	30.0342	29.7786	29.6091	29.5744	29.6961	29.2987	30.2589	29.955	29.7435	30.1847	30.235	29.9567	0.767213	-0.284223	0.387709	0.178524	0.992599	0.318183	29.8073	0.213996	29.5231	0.203607	29.9858	0.259069	30.1255	0.148303
O15355	29.2985	29.2964	29.3191	29.3419	29.3185	29.3646	29.2661	29.4582	29.3405	29.4185	29.3362	29.359	1.14813	0.0369911	0.373552	0.0502701	1.22295	0.0665722	29.3047	0.0125809	29.3416	0.0230311	29.3549	0.096868	29.3712	0.0424703
O15357	24.9613	24.9333	24.9216	24.8659	24.8058	24.805	24.7323	24.8556	24.9311	24.9606	24.8263	24.7056	2.07747	-0.113158	0.77172	-0.0990594	0.654445	-0.107883	24.9387	0.0204018	24.8256	0.0349262	24.8397	0.100352	24.8308	0.127564
O15360	-	-	-	-	-	23.6837	-	-	23.4961	-	-	23.6752	-	0	-	0	-	0	-	-	23.6837	-	23.4961	-	23.6752	-
O15371	29.3002	28.882	29.093	28.941	29.191	29.0194	28.8516	29.1019	28.8719	29.1087	29.0091	28.9538	0.10506	-0.0412534	0.444284	-0.149906	0.203138	-0.0678768	29.0917	0.209077	29.0505	0.127875	28.9418	0.139036	29.0239	0.0784698
O15372	29.3289	29.1048	29.4759	29.4025	29.1275	29.4432	29.1385	29.0233	29.1658	29.1331	29.1575	29.0407	0.0495968	0.0211798	0.76729	-0.194022	0.782455	-0.192762	29.3032	0.186899	29.3244	0.171761	29.1092	0.0756288	29.1104	0.0616285
O15379	24.1205	23.4809	24.6849	25.0245	23.1157	24.3162	24.0705	23.956	-	24.4757	23.7541	23.9657	0.0290535	0.0567519	-	0	0.0247781	-0.0302359	24.0954	0.602385	24.1522	0.964926	24.0132	0.0809557	24.0652	0.370968
O15381	25.5577	25.4087	25.3564	25.3412	25.101	25.54	25.2955	25.4368	25.3682	25.0691	25.2478	25.5712	0.333139	-0.113545	0.436089	-0.0741011	0.383899	-0.144921	25.4409	0.104454	25.3274	0.219823	25.3668	0.0706662	25.296	0.254488
O15382	27.0882	27.2349	27.0462	27.2268	27.2583	27.1811	27.2995	27.2672	27.5167	27.2507	27.3465	27.3171	0.73891	0.0989545	1.15404	0.238008	1.33186	0.181662	27.1231	0.0990486	27.2221	0.0387999	27.3611	0.135678	27.3048	0.0490969
O15397	25.7007	26.0628	26.1656	25.7301	25.7597	26.1348	25.3015	25.5282	25.529	25.9369	25.4801	25.7505	0.204189	-0.101515	1.51191	-0.523477	0.585226	-0.253892	25.9764	0.244236	25.8749	0.22559	25.4529	0.131128	25.7225	0.229711
O15400	26.1688	26.375	26.0466	26.2209	26.1992	26.0105	26.3802	26.2756	25.9963	26.1388	26.6298	26.2364	0.17254	-0.0532519	0.0471731	0.0205803	0.317816	0.138184	26.1968	0.165984	26.1436	0.115702	26.2174	0.198453	26.335	0.25993
O15427	27.9304	28.1991	28.1053	27.85	28.1014	27.8332	27.6867	27.9446	27.6835	27.9167	28.1021	27.8392	0.569809	-0.150108	1.23165	-0.30669	0.494494	-0.125628	28.0783	0.136359	27.9282	0.150232	27.7716	0.149811	27.9527	0.135074
O15438	29.0244	28.8883	28.6698	29.2918	29.2001	29.1745	29.3442	29.069	28.8699	28.6543	28.6456	28.7615	1.52663	0.36127	0.608989	0.233515	0.724035	-0.173721	28.8608	0.178892	29.2221	0.0616708	29.0943	0.238152	28.6871	0.0645553
O15439	26.6859	26.4012	26.1629	26.6974	26.691	26.3163	26.7981	26.5956	26.327	26.5184	26.4153	26.5265	0.315019	0.151562	0.31519	0.156919	0.170387	0.0700417	26.4167	0.261861	26.5682	0.218177	26.5736	0.236312	26.4867	0.0620135
O15446	26.13	26.2943	26.4077	26.2873	26.51	26.7036	26.4052	26.7992	26.5706	26.4941	26.7385	26.6811	0.7024	0.222948	1.05651	0.314319	1.52356	0.360552	26.2773	0.139586	26.5003	0.208328	26.5917	0.19785	26.6379	0.127839
O15460	27.0092	27.6409	27.2754	26.8544	27.7125	27.3918	26.2314	27.5338	26.9223	26.883	27.1479	27.3054	0.0117498	0.0110416	0.420465	-0.41269	0.372865	-0.196433	27.3085	0.317143	27.3196	0.433624	26.8958	0.651578	27.1121	0.213477
O15498	28.5824	28.6479	28.4534	28.346	28.3743	28.5401	28.1829	28.1158	28.451	28.2151	28.2479	28.4932	0.781901	-0.141095	1.24653	-0.311333	1.0892	-0.242541	28.5613	0.0989425	28.4202	0.104819	28.2499	0.177376	28.3187	0.151963
O15504	25.3083	24.3988	25.099	-	-	25.563	25.373	25.7891	-	24.8517	25.2346	25.5598	-	0	-	0	0.337355	0.279977	24.9354	0.476283	25.563	-	25.581	0.294198	25.2154	0.354412
O15511	28.8241	29.0341	29.4484	28.6295	29.0089	28.9089	28.5293	29.2029	28.9247	28.7177	28.9758	29.31	0.514494	-0.253075	0.333099	-0.216565	0.149912	-0.100991	29.1022	0.317714	28.8491	0.196676	28.8856	0.338498	29.0012	0.296964
O15523	25.8101	25.8535	25.1604	25.2863	25.8357	25.6884	25.9047	26.1525	25.5908	25.5442	25.9114	25.9268	0.00533848	-0.00452614	0.423261	0.274668	0.293677	0.18612	25.608	0.38825	25.6035	0.284343	25.8827	0.281516	25.7941	0.216608
O15530;Q6A1A2	-	24.606	24.3378	24.143	-	24.1233	-	-	23.1532	24.2971	-	-	-	0	-	0	-	0	24.4719	0.189692	24.1331	0.0139172	23.1532	-	24.2971	-
O15533	25.5578	24.9167	26.2704	25.3827	26.1796	-	27.5478	25.966	-	25.3036	25.771	-	-	0	-	0	-	0	25.5816	0.677156	25.7812	0.56348	26.7569	1.11855	25.5373	0.330532
O15541	24.6127	25.0918	25.5839	24.9583	25.0544	25.3942	25.0847	25.4378	25.1437	25.1984	25.33	25.5253	0.0434825	0.0395126	0.156749	0.125946	0.359055	0.255074	25.0961	0.48563	25.1357	0.229046	25.2221	0.189163	25.3512	0.164493
O15550;O14607	25.3536	25.9952	-	25.6421	25.5611	24.7222	25.596	25.8173	25.4339	25.414	25.2952	25.4535	-	0	-	0	-	0	25.6744	0.453674	25.3085	0.509323	25.6157	0.192471	25.3875	0.0823779
O43143	28.5949	28.5556	28.5099	28.5907	28.5828	28.7061	28.809	28.7218	28.7532	28.7262	28.5636	28.749	0.712979	0.0730394	2.3761	0.207886	0.930837	0.126148	28.5535	0.0425451	28.6265	0.0690055	28.7614	0.0441866	28.6796	0.101135
O43148	25.7906	25.5008	25.5644	25.7231	25.757	26.1096	26.1235	25.9573	26.2661	25.7514	26.0843	25.9966	0.739847	0.244661	1.78051	0.497025	1.15185	0.325502	25.6186	0.152336	25.8632	0.214038	26.1156	0.15453	25.9441	0.172555
O43149	25.4004	25.0793	25.3747	25.1538	25.5659	25.2254	25.3917	25.4234	25.064	25.1472	25.3371	25.2225	0.064344	0.0302575	0.0177224	0.00823148	0.157738	-0.0492032	25.2848	0.178448	25.3151	0.220188	25.293	0.19896	25.2356	0.0956486
O43150	26.8203	26.8327	27.2297	26.8962	27.1295	26.9044	27.4651	27.6931	27.2679	26.6873	27.0019	27.5609	0.0345304	0.0157941	1.32254	0.514482	0.159106	0.122456	26.9609	0.23286	26.9767	0.132383	27.4754	0.212777	27.0833	0.442498
O43156	26.234	26.137	26.3526	26.0486	26.2185	26.5326	26.0098	26.1754	26.166	26.3768	25.9173	26.1276	0.0565346	0.0253436	0.686498	-0.12416	0.27546	-0.100655	26.2412	0.107982	26.2666	0.245534	26.1171	0.0930198	26.1406	0.229996
O43159	25.7633	26.1012	25.7402	26.0951	25.6092	26.0247	26.1088	25.9766	25.8799	25.7836	25.8822	25.8722	0.0761831	0.0414403	0.375668	0.12023	0.0640756	-0.022253	25.8682	0.202112	25.9097	0.262575	25.9885	0.114915	25.846	0.0542412
O43164	-	-	24.2348	24.5346	24.7488	24.4349	-	-	-	23.9715	24.4508	-	-	0	-	0	-	0	24.2348	-	24.5728	0.160427	-	-	24.2111	0.338916
O43169	29.5637	29.2948	29.0032	30.07	30.1146	29.4204	30.5375	29.8413	29.3834	29.6197	30.0092	29.862	0.984829	0.581096	0.784495	0.633486	1.28799	0.543086	29.2872	0.280303	29.8683	0.38853	29.9207	0.581155	29.8303	0.196655
O43172	27.3796	27.4717	27.5332	27.4803	27.3832	27.3225	27.5013	27.6869	27.5131	27.6136	27.6525	27.4883	0.443874	-0.0661844	0.636868	0.105569	0.859773	0.123304	27.4615	0.0772813	27.3953	0.0795995	27.5671	0.103885	27.5848	0.085823
O43175	28.6162	28.4631	28.5557	28.3248	28.3278	28.1647	28.4366	28.4584	28.2678	28.5942	28.5152	28.1261	1.75584	-0.272551	0.98528	-0.157403	0.367815	-0.133148	28.545	0.0770977	28.2725	0.0933246	28.3876	0.104317	28.4119	0.250585
O43181	27.5026	27.3414	28.1395	27.927	27.6415	27.7389	27.8146	27.7455	27.7737	27.0047	27.8034	27.7452	0.156966	0.107983	0.181921	0.116798	0.15099	-0.143379	27.6612	0.422036	27.7691	0.145112	27.778	0.0347472	27.5178	0.445244
O43194	-	-	23.205	-	-	-	-	-	23.3024	-	-	23.8764	-	0	-	0	-	0	23.205	-	-	-	23.3024	-	23.8764	-
O43237	27.7774	27.9068	28.0107	27.6783	27.4963	27.7229	27.402	27.4289	27.7015	27.4737	27.0764	27.5071	1.28852	-0.265834	1.52784	-0.387492	1.62216	-0.54587	27.8983	0.116853	27.6325	0.120052	27.5108	0.165722	27.3524	0.239603
O43242	29.4305	29.4019	29.4311	29.3738	29.4077	29.1022	29.3989	29.4433	29.1881	29.4184	29.3829	29.3927	0.580664	-0.126558	0.41723	-0.0777041	0.742489	-0.0231628	29.4212	0.0166958	29.2946	0.167444	29.3435	0.136331	29.398	0.0183281
O43251;Q9NWB1;A6NFN3	25.9355	25.8474	25.6554	25.7061	25.9444	25.8158	25.6477	25.8491	25.7588	26.1169	26.1597	25.9696	0.0291796	0.00933902	0.237164	-0.0609665	1.25436	0.269289	25.8128	0.143245	25.8221	0.119279	25.7518	0.100887	26.0821	0.0997254
O43252	26.7986	26.9902	27.0878	26.9173	27.0716	27.0477	27.1709	27.2021	27.014	26.9239	26.8689	27.1951	0.212132	0.0533403	0.760013	0.17015	0.101044	0.0370859	26.9589	0.147127	27.0122	0.0830635	27.129	0.100792	26.996	0.174616
O43264	27.466	27.5846	27.7788	27.6896	27.6531	27.7367	27.4947	27.55	27.606	27.5567	27.7223	27.8123	0.369823	0.083346	0.243247	-0.0595474	0.300767	0.0873044	27.6098	0.157892	27.6931	0.041873	27.5502	0.0556234	27.6971	0.129658
O43290	27.5722	27.6164	27.7813	27.6692	27.6306	27.7216	27.5576	27.8357	27.5885	27.6248	27.6102	27.9032	0.0887175	0.0171833	0.0121734	0.00400289	0.187166	0.0561339	27.6566	0.11019	27.6738	0.0456436	27.6606	0.152409	27.7127	0.165079
O43291	25.7935	23.769	26.4393	26.5911	26.0068	25.6281	25.9666	-	25.2248	26.1765	25.9513	26.2723	0.363351	0.741414	-	0	0.420786	0.799469	25.3339	1.39319	26.0753	0.485115	25.5957	0.524567	26.1334	0.164802
O43292	25.1692	25.5811	25.1819	25.6369	-	25.7743	25.4835	25.2979	25.4347	25.242	25.6198	25.9341	-	0	0.257419	0.0946026	0.524225	0.287894	25.3107	0.234219	25.7056	0.0971846	25.4053	0.096207	25.5986	0.346522
O43293	24.9722	25.23	-	24.4781	25.0986	23.9522	24.6081	25.5553	24.924	24.9191	25.2182	25.4969	-	0	-	0	-	0	25.1011	0.182293	24.5096	0.573873	25.0291	0.482318	25.2114	0.288932
O43294	-	25.4168	25.3408	-	25.8026	25.3917	25.5778	25.6171	25.2484	24.8981	25.7407	25.3718	-	0	-	0	-	0	25.3788	0.0537254	25.5971	0.290557	25.4811	0.202458	25.3368	0.422387
O43301	27.077	27.4451	27.3098	26.9121	27.3169	27.1877	26.8905	27.3123	27.3654	26.9247	27.4868	27.5933	0.359021	-0.138409	0.181125	-0.0878995	0.0876202	0.0576267	27.2773	0.18615	27.1389	0.206802	27.1894	0.260192	27.3349	0.359256
O43314	24.5909	24.8241	24.3977	24.6003	24.5995	24.4601	24.322	24.6356	24.7913	24.7788	24.7502	24.5377	0.143426	-0.0509351	0.0390026	-0.0212504	0.229094	0.0846939	24.6042	0.213472	24.5533	0.0806672	24.583	0.239076	24.6889	0.131722
O43318	24.6868	-	24.3085	24.389	24.1744	23.9039	25.1399	-	25.0827	24.665	-	24.442	-	0	-	0	-	0	24.4977	0.267532	24.1558	0.243105	25.1113	0.0404407	24.5535	0.157734
O43324	29.4756	29.609	29.0479	29.5269	29.5019	29.0121	29.3748	29.4656	29.4783	29.9599	29.8657	29.0515	0.0437583	-0.0305436	0.132578	0.0620785	0.301771	0.248198	29.3775	0.293143	29.3469	0.290285	29.4396	0.0564144	29.6257	0.499493
O43353	25.0712	24.4625	24.3858	23.7689	24.2169	24.2071	24.5414	24.641	24.2014	25.4757	24.7589	24.7042	1.03002	-0.575535	0.282773	-0.178558	0.442292	0.339767	24.6398	0.375571	24.0643	0.255866	24.4613	0.230489	24.9796	0.43049
O43379	24.9748	24.7363	25.165	24.4584	24.5054	24.3726	24.743	24.8165	24.7341	25.1673	24.3743	24.6073	1.77405	-0.513227	0.698574	-0.194171	0.383305	-0.242389	24.9587	0.214759	24.4455	0.0673565	24.7645	0.0452007	24.7163	0.407599
O43390	29.77	29.6446	29.6154	29.8471	29.5998	29.6247	29.9435	29.7174	29.7718	29.5922	29.7453	29.7021	0.0519289	0.0138613	0.74174	0.134232	0.0161548	0.00320435	29.6767	0.0821737	29.6905	0.136143	29.8109	0.118016	29.6799	0.0789309
O43395	26.6398	26.6346	26.8269	26.697	26.5314	26.6425	26.7728	26.7965	26.8623	26.6054	26.6039	26.831	0.408336	-0.0767975	0.73485	0.110107	0.0724199	-0.0203406	26.7004	0.109538	26.6236	0.0843889	26.8105	0.0463803	26.6801	0.130689
O43396	29.2075	29.2969	29.2188	29.1035	29.2298	29.3403	29.0087	29.3716	29.2759	29.0675	29.3	29.3657	0.0788186	-0.0165405	0.0695943	-0.0223331	0.0114813	0.00329653	29.2411	0.0487025	29.2245	0.118514	29.2187	0.188134	29.2444	0.156699
O43399	28.4316	28.7156	28.1592	28.6478	28.8522	28.7645	28.4463	28.7771	28.7637	28.4233	28.8439	28.6614	0.867965	0.319375	0.513888	0.226906	0.441679	0.20738	28.4355	0.278227	28.7549	0.102545	28.6624	0.187241	28.6429	0.21087
O43402	25.7268	26.1203	26.1496	26.1801	26.0603	25.9815	26.6428	26.4191	25.7719	25.7686	26.352	26.1923	0.194591	0.0750389	0.40103	0.279011	0.181513	0.105408	25.9989	0.23607	26.0739	0.100016	26.2779	0.45229	26.1043	0.301504
O43414	26.2181	25.0769	-	-	-	25.3008	-	-	24.7952	-	24.3688	25.8392	-	0	-	0	-	0	25.6475	0.806937	25.3008	-	24.7952	-	25.104	1.03972
O43422	24.3276	-	-	-	-	-	-	24.3452	-	-	-	24.0674	-	0	-	0	-	0	24.3276	-	-	-	24.3452	-	24.0674	-
O43427	24.4719	24.8418	24.4522	25.0659	24.5695	23.6127	24.6537	24.4873	24.1825	24.3611	24.027	24.5651	0.143984	-0.172596	0.323166	-0.147467	0.601627	-0.270917	24.5886	0.219487	24.416	0.738674	24.4412	0.238929	24.3177	0.271669
O43432	25.6871	25.6399	25.704	25.6968	26.3018	25.9687	25.5777	25.7694	25.663	25.7962	26.0446	25.6632	0.821549	0.312098	0.0404731	-0.00698153	0.62564	0.15765	25.677	0.0332349	25.9891	0.302981	25.67	0.0960346	25.8347	0.193563
O43447	27.1596	27.0166	27.147	26.9596	26.9964	27.0254	27.0997	27.1019	27.089	26.9292	27.0394	26.8029	1.08174	-0.113944	0.083749	-0.0108547	1.05119	-0.183894	27.1077	0.0791755	26.9938	0.0329751	27.0969	0.00688766	26.9238	0.118313
O43464	26.3855	26.5873	26.515	26.5414	27.0894	26.278	26.3754	26.4559	26.3751	25.6831	26.5429	25.9775	0.222485	0.140334	0.654391	-0.0938263	0.75995	-0.428124	26.496	0.102257	26.6363	0.413932	26.4021	0.0465677	26.0678	0.436959
O43488	26.566	27.0221	27.2701	26.7401	26.7494	27.4933	27.0166	27.047	27.3465	27.3647	26.8324	27.1522	0.0438023	0.0415484	0.326674	0.183957	0.251925	0.16372	26.9527	0.357146	26.9943	0.432179	27.1367	0.182316	27.1164	0.267924
O43491	27.5279	27.6041	27.6771	27.3119	27.2755	27.5064	27.3871	27.3994	27.371	27.4493	27.4911	27.644	1.33391	-0.238426	2.11055	-0.217176	0.438987	-0.0749016	27.603	0.0746217	27.3646	0.124157	27.3859	0.0142396	27.5281	0.10246
O43493	26.8572	26.7728	26.2783	26.7604	26.7599	26.7561	25.9906	26.3588	26.6914	26.5087	26.6378	26.4128	0.272374	0.122684	0.46044	-0.289174	0.238652	-0.11632	26.6361	0.312709	26.7588	0.00236144	26.3469	0.350524	26.5198	0.112916
O43502	24.0921	-	23.8972	23.431	24.1306	24.4688	23.8793	23.8128	24.2403	23.9529	24.0959	24.0815	-	0	-	0	-	0	23.9946	0.137826	24.0101	0.529305	23.9775	0.23002	24.0434	0.0787362
O43504	-	-	24.3871	-	-	25.3786	-	-	-	-	24.4788	-	-	0	-	0	-	0	24.3871	-	25.3786	-	-	-	24.4788	-
O43520	-	-	-	27.0703	-	-	-	27.1562	-	-	27.5864	-	-	0	-	0	-	0	-	-	27.0703	-	27.1562	-	27.5864	-
O43542	-	23.8968	-	23.4675	-	-	-	-	-	-	-	-	-	0	-	0	-	0	23.8968	-	23.4675	-	-	-	-	-
O43570	28.5687	28.133	28.0619	28.7367	28.4127	28.4867	28.5989	28.5658	28.3478	28.3903	28.1112	28.1115	0.713188	0.290789	0.636116	0.249597	0.0979545	-0.050223	28.2546	0.274397	28.5453	0.169761	28.5042	0.136433	28.2043	0.161052
O43572	24.5973	24.6764	24.4037	24.5813	24.6857	24.7893	24.5694	24.8171	24.762	24.5752	24.7992	24.8179	0.554966	0.126303	0.641683	0.157028	0.695448	0.17163	24.5591	0.140331	24.6854	0.104001	24.7162	0.130043	24.7308	0.135052
O43583	28.1002	28.2529	28.0314	27.9665	28.1663	28.0699	28.1728	28.2346	28.0645	28.3689	28.0174	28.259	0.27941	-0.0605958	0.130371	0.0291538	0.285858	0.0869408	28.1282	0.113331	28.0676	0.0999271	28.1573	0.0861122	28.2151	0.179829
O43592	27.2754	27.6692	27.6972	27.4404	27.1867	27.5792	27.509	27.3491	27.7329	27.7201	27.4293	27.582	0.336301	-0.145151	0.0324711	-0.0169258	0.0650044	0.0298646	27.5473	0.235834	27.4021	0.199056	27.5303	0.192807	27.5771	0.14542
O43598	27.778	27.1789	27.8461	27.5792	27.5598	27.5902	27.0654	27.1628	27.8127	26.9791	27.5005	27.686	0.0394254	-0.0246162	0.331021	-0.254069	0.286327	-0.212476	27.601	0.367127	27.5764	0.0154218	27.347	0.406266	27.3885	0.366492
O43615	26.5557	26.8858	27.2258	26.9883	27.0042	27.2185	26.5331	26.9464	26.8535	27.1299	26.9598	27.2822	0.36539	0.181242	0.184423	-0.111413	0.474355	0.234847	26.8891	0.335074	27.0703	0.128597	26.7777	0.216803	27.1239	0.161255
O43617	26.9585	27.0694	26.4739	27.1376	27.0459	26.7538	27.1552	26.8312	26.7607	27.1115	27.0074	26.8264	0.268429	0.145194	0.137632	0.0817738	0.298744	0.147846	26.8339	0.316685	26.9791	0.200445	26.9157	0.210388	26.9818	0.144267
O43633	28.1412	28.1453	28.0047	27.9569	28.1944	28.1582	28.141	27.9502	28.0146	28.109	28.0263	28.0608	0.0234095	0.00610224	0.354041	-0.0618369	0.239814	-0.0316804	28.0971	0.0800283	28.1032	0.12794	28.0352	0.0970715	28.0654	0.0415429
O43657	-	-	-	24.8423	-	-	-	-	-	24.448	-	24.9017	-	0	-	0	-	0	-	-	24.8423	-	-	-	24.6748	0.320864
O43660	26.6741	26.5344	26.7013	26.8411	26.438	27.0576	26.7641	26.8741	26.9852	27.0446	26.6804	26.9258	0.307232	0.142283	1.35319	0.237855	0.972104	0.247	26.6366	0.0895841	26.7789	0.314418	26.8745	0.110573	26.8836	0.185706
O43663	25.7151	25.3437	25.7333	25.9995	25.9849	26.0568	25.3234	25.7554	25.5382	25.8165	25.9924	25.6084	1.49589	0.416317	0.119581	-0.0583839	0.546454	0.20837	25.5974	0.21987	26.0137	0.0379839	25.539	0.216022	25.8058	0.192218
O43665	26.4968	25.9928	26.5966	26.1727	26.126	26.3268	25.4527	26.1385	25.9398	25.9102	25.8754	26.5561	0.320511	-0.153568	0.87286	-0.518396	0.356672	-0.248168	26.3621	0.323635	26.2085	0.105075	25.8437	0.352865	26.1139	0.383365
O43670	28.5936	29.0407	29.0448	29.025	29.0258	29.1835	28.9968	28.9561	29.0297	29.107	29.0103	28.9681	0.510783	0.185034	0.267282	0.1011	0.364087	0.135393	28.8931	0.259332	29.0781	0.0912321	28.9942	0.0368609	29.0285	0.0712141
O43674	25.9102	25.6758	25.7131	25.7731	26.1716	25.9096	25.8422	26.2773	25.051	25.2365	25.8438	25.4731	0.601978	0.185074	0.0397679	-0.0428518	0.57957	-0.248545	25.7664	0.125937	25.9514	0.202502	25.7235	0.621737	25.5178	0.30612
O43676	26.822	26.6067	26.7433	26.8086	26.918	26.83	27.0453	27.1001	27.1497	26.9822	27.0571	26.8238	0.834454	0.128195	2.23511	0.374361	1.16241	0.230388	26.724	0.108958	26.8522	0.0579743	27.0984	0.0522019	26.9544	0.119107
O43678	27.387	27.5327	26.7466	27.5678	27.2737	26.7593	27.1913	27.316	27.7	27.5295	27.6224	27.5877	0.0215713	-0.0218436	0.250013	0.180366	0.667903	0.357768	27.2221	0.418156	27.2002	0.409227	27.4025	0.265133	27.5799	0.0469601
O43681	27.2766	27.0881	27.3235	27.1172	27.2615	27.1054	27.0997	26.7771	26.4232	27.3839	27.2781	27.0114	0.317515	-0.0680014	1.0442	-0.462715	0.0123596	-0.00494385	27.2294	0.124571	27.1614	0.0869099	26.7667	0.338342	27.2244	0.191946
O43683	-	-	-	-	24.3079	24.6971	-	-	-	-	-	-	-	0	-	0	-	0	-	-	24.5025	0.275151	-	-	-	-
O43684	28.9645	29.2705	28.9257	29.3185	29.0431	29.09	29.2996	29.1662	28.9971	29.2128	29.116	29.1058	0.282542	0.0969842	0.291443	0.100723	0.328892	0.0912971	29.0536	0.188845	29.1506	0.147323	29.1543	0.151627	29.1449	0.0590314
Q16890	25.2289	25.9576	25.7212	25.3781	25.0992	25.9425	24.626	25.3611	24.1834	24.7348	24.6896	24.5439	0.189729	-0.162626	1.0586	-0.91236	1.93512	-0.979793	25.6359	0.37176	25.4733	0.429647	24.7235	0.594865	24.6561	0.0997943
O43708	24.9107	25.6973	23.7376	25.4551	25.5597	25.3212	26.1722	26.0877	25.5527	25.099	25.8095	25.7068	0.506207	0.663467	0.895931	1.15569	0.547704	0.756591	24.7819	0.986187	25.4453	0.11958	25.9376	0.33595	25.5385	0.384024
O43709	25.8153	25.0957	25.944	25.5837	25.3307	26.3435	25.6955	25.5762	25.718	25.066	24.9556	25.5139	0.121719	0.134304	0.0580351	0.0448894	0.630237	-0.439834	25.6183	0.457158	25.7526	0.527112	25.6632	0.0762143	25.1785	0.295647
O43719	26.8852	26.715	26.6234	26.9024	26.9056	27.0844	26.9766	27.1295	26.9549	26.8803	26.948	27.0487	1.07537	0.222944	1.38096	0.279145	1.12593	0.217827	26.7412	0.132848	26.9641	0.104126	27.0203	0.0951299	26.959	0.0847647
O43741	-	-	23.0455	-	-	23.1471	-	23.0219	-	-	23.3479	-	-	0	-	0	-	0	23.0455	-	23.1471	-	23.0219	-	23.3479	-
O43747	27.5916	27.6626	27.3925	27.4577	27.6178	27.7285	27.6248	27.6131	27.4339	27.6223	27.5827	27.564	0.176427	0.0524311	0.0275891	0.00836309	0.188554	0.04076	27.5489	0.140048	27.6013	0.136148	27.5573	0.10702	27.5897	0.029796
O43752	23.9914	25.3818	24.7317	24.6084	24.4514	24.3709	24.3033	24.7951	24.6905	24.2019	25.2609	24.9585	0.214076	-0.224707	0.0872717	-0.10534	0.0724588	0.105508	24.7016	0.695689	24.4769	0.120801	24.5963	0.259076	24.8071	0.545516
O43760	27.8438	-	27.6	28.0172	27.8919	26.9776	27.5139	27.083	27.7669	27.9787	27.1076	27.794	-	0	-	0	-	0	27.7219	0.172372	27.6289	0.567505	27.4546	0.345773	27.6268	0.459024
O43765	26.9407	27.0552	26.4338	26.9922	27.0881	27.2249	27.1055	27.0594	27.0766	26.9099	26.9221	27.5319	0.651685	0.291851	0.637771	0.270642	0.482813	0.311396	26.8099	0.330705	27.1017	0.116969	27.0805	0.023287	27.1213	0.35563
O43768	24.1009	25.5846	-	-	-	23.5147	-	-	-	-	24.0944	24.8511	-	0	-	0	-	0	24.8427	1.04919	23.5147	-	-	-	24.4727	0.535017
O43772	24.9652	25.0895	24.5399	24.8535	24.8966	25.086	25.3172	25.0406	25.1183	24.7739	25.2525	24.8039	0.167805	0.0805295	0.724327	0.293845	0.126692	0.0785656	24.8649	0.288202	24.9454	0.123683	25.1587	0.142651	24.9434	0.268107
O43776	29.1191	29.3269	29.0139	29.0325	29.1425	29.2962	29.0981	29.2281	29.4329	29.2099	29.2414	29.2992	0.0103664	0.00376193	0.302583	0.0996895	0.433828	0.0968755	29.1533	0.159289	29.1571	0.132422	29.253	0.168791	29.2502	0.045314
O43795	28.1038	28.1141	28.0588	28.0549	28.0645	28.0547	27.994	27.8331	28.0302	28.1999	28.1002	28.0892	0.924605	-0.034207	1.04377	-0.13979	0.40781	0.0375703	28.0922	0.0294185	28.058	0.00556813	27.9524	0.104921	28.1298	0.0609971
O43808	23.7453	24.0004	24.0834	-	23.889	24.1227	24.2742	23.9577	23.9911	24.4588	23.8529	24.2057	-	0	0.386807	0.131271	0.492621	0.229405	23.943	0.176213	24.0059	0.165263	24.0743	0.173904	24.1725	0.304291
O43809	28.4882	28.4203	27.8474	28.4609	28.4517	28.5749	28.4462	28.3858	28.5811	28.6708	28.4576	28.4751	0.516894	0.243851	0.445749	0.21907	0.588339	0.282501	28.252	0.351973	28.4958	0.0686212	28.471	0.0999852	28.5345	0.11839
O43813	27.4347	27.3462	27.5985	27.2524	27.3539	26.8666	27.7538	27.4483	27.1653	27.2704	27.3671	27.1939	0.846171	-0.302191	0.00712584	-0.00402133	0.957558	-0.182675	27.4598	0.128026	27.1576	0.257123	27.4558	0.294324	27.2771	0.0868247
O43815	26.2179	26.4001	26.1707	26.2294	26.1778	26.2637	25.9332	26.1806	26.5414	26.2756	25.9912	26.1826	0.204158	-0.0392628	0.082867	-0.0444889	0.445566	-0.113085	26.2629	0.121137	26.2236	0.0432006	26.2184	0.305832	26.1498	0.145003
O43818	26.6058	26.9426	26.8056	26.8623	26.4547	26.7577	27.1721	26.7986	26.7329	26.9258	26.4472	26.631	0.233575	-0.0930882	0.278619	0.1165	0.275007	-0.11666	26.7847	0.169345	26.6916	0.21169	26.9012	0.236895	26.668	0.241435
O43819	26.2716	26.0418	26.3092	25.7073	25.8647	26.2117	25.463	26.144	25.7431	25.8203	25.8952	25.8811	0.752205	-0.279674	0.923725	-0.424187	1.77296	-0.342007	26.2075	0.144722	25.9279	0.258064	25.7834	0.342278	25.8655	0.0398164
O43823	25.8387	26.2956	26.0572	26.2234	25.9538	25.9208	26.4178	26.1196	25.9651	25.851	26.1927	26.292	0.0665966	-0.0311426	0.215209	0.103687	0.0913025	0.048104	26.0638	0.228492	26.0327	0.165994	26.1675	0.230155	26.1119	0.231323
O43824	23.7477	24.5405	23.6484	23.7889	24.0332	23.9363	24.312	24.3357	24.025	23.4002	24.3224	24.1511	0.0714668	-0.0593967	0.338567	0.245321	0.0174281	-0.0209834	23.9789	0.488908	23.9195	0.123053	24.2242	0.172944	23.9579	0.490541
O43837	28.4999	28.609	28.8417	28.7836	28.7534	28.6554	28.7255	29.0057	28.6167	28.628	28.7914	28.8898	0.303722	0.0805836	0.359379	0.132428	0.400159	0.119537	28.6502	0.174562	28.7308	0.0670586	28.7827	0.200701	28.7698	0.132227
O43847	28.0578	28.1378	27.9992	27.8541	27.933	28.0293	27.5978	27.7082	27.8084	27.9157	27.9544	27.7562	0.910735	-0.126113	2.10713	-0.360126	1.2237	-0.189478	28.0649	0.0695663	27.9388	0.0877255	27.7048	0.105359	27.8754	0.105045
O43852	28.73	29.2034	29.3694	29.1277	29.2072	29.0029	29.1943	29.1929	28.6862	28.9613	29.3845	29.2204	0.0193245	0.0116469	0.108075	-0.0764573	0.142949	0.0877844	29.1009	0.331785	29.1126	0.102984	29.0245	0.29297	29.1887	0.213382
O43865	25.4656	25.8411	26.1664	25.4468	25.8291	25.7186	25.1989	25.686	25.9848	25.1529	26.0444	25.7939	0.275983	-0.159543	0.262387	-0.201124	0.183431	-0.16066	25.8244	0.350664	25.6648	0.196719	25.6232	0.39672	25.6637	0.459795
O43896	24.9478	24.9089	25.4005	24.7267	25.2735	-	24.6189	-	24.2497	24.6292	25.2285	25.1286	-	0	-	0	0.136936	-0.0902742	25.0857	0.273298	25.0001	0.386663	24.4343	0.261053	24.9955	0.321076
O43913	25.3394	25.4308	25.7472	25.1305	25.0426	25.3117	25.0904	25.1297	25.197	25.2827	25.3384	25.0397	1.10278	-0.344189	1.34609	-0.366741	0.863078	-0.28554	25.5058	0.213972	25.1616	0.137231	25.1391	0.0539174	25.2203	0.158861
O43920	27.0231	26.9358	26.8825	26.8412	27.0108	26.9988	27.4861	26.8792	27.0382	27.0179	27.1226	26.5311	0.0153615	0.0031662	0.430283	0.187373	0.109619	-0.0566076	26.9471	0.0709532	26.9503	0.0946563	27.1345	0.314675	26.8905	0.315612
O43924	24.9756	25.0231	25.0326	25.0855	24.8302	25.1961	24.5595	-	25.2347	25.0563	24.6636	24.4444	0.0867777	0.026837	-	0	0.736633	-0.28898	25.0104	0.0305672	25.0373	0.187653	24.8971	0.47743	24.7215	0.310014
O43929	26.1885	25.7919	26.14	25.7434	25.6657	25.9894	25.6174	25.5849	25.9873	25.4235	25.3939	25.7932	0.691188	-0.24061	0.798158	-0.310249	1.3154	-0.503233	26.0401	0.216363	25.7995	0.168982	25.7299	0.223513	25.5369	0.222443
O43933	27.4648	27.5759	27.1447	26.8977	27.764	27.1415	27.4083	26.7332	-	-	27.1696	27.4131	0.166532	-0.127437	-	0	-	0	27.3952	0.223886	27.2677	0.446705	27.0708	0.477318	27.2914	0.172205
O60216	26.3751	26.5144	26.7967	26.3527	26.5889	26.5208	26.7456	26.7686	26.2375	26.3292	26.6099	26.8304	0.201845	-0.0746066	0.0346334	0.0218302	0.0499126	0.0277468	26.5621	0.214831	26.4875	0.121558	26.5839	0.30022	26.5898	0.251202
O60218	33.6446	33.3419	33.3559	33.5028	33.3497	33.0657	33.7522	33.5466	33.3324	33.6312	33.3994	32.9851	0.365338	-0.141384	0.243316	0.0963097	0.19623	-0.108885	33.4475	0.170899	33.3061	0.221809	33.5438	0.209914	33.3386	0.327367
O60231	27.9845	27.9158	28.1088	28.0799	27.9185	27.905	28.1437	28.0714	28.0085	28.1525	27.9342	27.6315	0.166814	-0.0352427	0.447951	0.0714995	0.236479	-0.0969518	28.003	0.0978116	27.9678	0.0973153	28.0745	0.0676329	27.9061	0.261638
O60232	-	-	-	-	-	25.208	-	-	24.8157	-	-	25.0451	-	0	-	0	-	0	-	-	25.208	-	24.8157	-	25.0451	-
O60244	25.1896	25.0893	25.2797	25.173	25.1229	24.9895	25.0973	25.1585	25.4074	25.2922	25.0401	25.3564	0.514641	-0.0910689	0.11571	0.0349038	0.145102	0.0434062	25.1862	0.0952807	25.0951	0.0948299	25.2211	0.16423	25.2296	0.167216
O60256	28.0937	28.1828	28.6023	27.8714	27.9079	28.055	27.6894	28.0079	28.2495	28.1993	28.2127	28.056	0.979666	-0.348115	0.618807	-0.310654	0.344443	-0.136894	28.2929	0.271598	27.9448	0.0971528	27.9822	0.28092	28.156	0.0868593
O60264	27.033	27.0477	27.1177	27.1063	27.0384	27.1339	27.2479	27.2033	27.1013	26.958	26.8743	27.1399	0.278624	0.0267328	1.09551	0.118032	0.383944	-0.0753994	27.0661	0.0452889	27.0929	0.0491302	27.1842	0.075153	26.9907	0.135754
O60271	27.4264	27.5767	27.8677	27.2893	27.4136	27.4614	27.214	27.4209	27.5655	27.4164	27.376	27.58	0.779332	-0.235495	0.607739	-0.223471	0.505634	-0.166129	27.6236	0.224349	27.3881	0.0888374	27.4001	0.176664	27.4575	0.107994
O60287	25.0859	25.2368	25.5329	25.6269	25.1712	24.9594	25.2631	25.2037	24.9185	25.3174	25.5119	25.3449	0.0472775	-0.0326818	0.391396	-0.156752	0.297895	0.106197	25.2852	0.227414	25.2525	0.341124	25.1285	0.184209	25.3914	0.105223
O60292	27.6613	28.4121	27.9199	27.9274	28.0508	27.7941	27.2853	27.8872	27.6504	27.923	27.9336	28.147	0.11512	-0.0736427	0.623778	-0.390108	0.00487413	0.0034523	27.9977	0.381442	27.9241	0.128376	27.6076	0.303185	28.0012	0.126342
O60293	24.206	24.172	23.8957	24.4297	24.8036	24.395	24.4134	24.293	24.5759	24.1182	24.6483	24.4857	1.29368	0.451531	1.23397	0.336226	0.816103	0.326159	24.0912	0.170195	24.5428	0.226563	24.4275	0.141999	24.4174	0.271544
O60306	26.1923	26.1798	26.5931	26.3955	26.4364	26.5597	26.3026	26.1962	26.2588	26.2575	26.2008	26.0499	0.41953	0.142176	0.190252	-0.0691732	0.437655	-0.152309	26.3217	0.235079	26.4639	0.0854548	26.2525	0.053454	26.1694	0.107326
O60313	27.2052	27.2145	27.2675	27.3358	27.0874	27.1224	26.9337	27.2239	27.0785	27.1762	27.1332	27.0673	0.231375	-0.0471967	0.808917	-0.150359	1.30577	-0.103481	27.229	0.0336183	27.1819	0.134443	27.0787	0.145091	27.1256	0.0548206
O60318	23.8151	23.8879	24.1306	23.938	24.1076	24.1369	24.194	24.4045	23.9891	24.0958	24.4615	24.2185	0.438231	0.116268	0.753767	0.251336	1.02616	0.314049	23.9445	0.165209	24.0608	0.107394	24.1959	0.207709	24.2586	0.186135
O60333	24.1135	24.1692	24.8092	-	24.0747	24.2174	23.7896	23.6621	24.3523	23.7315	23.9983	24.552	-	0	0.627843	-0.429323	0.339312	-0.270034	24.364	0.38658	24.1461	0.100903	23.9347	0.36722	24.094	0.418548
O60341	26.5203	26.5512	26.8713	26.4733	26.3819	26.6672	26.509	26.439	26.6244	26.6284	26.442	26.4547	0.42682	-0.140117	0.422904	-0.12345	0.474267	-0.139229	26.6476	0.194336	26.5075	0.145711	26.5241	0.0935937	26.5083	0.104162
O60343	23.5362	24.6343	25.1477	24.4713	25.0855	24.6783	24.5978	25.3401	24.8207	24.5773	24.8459	25.126	0.236496	0.305647	0.386072	0.480162	0.338426	0.410331	24.4394	0.823207	24.745	0.312515	24.9196	0.380885	24.8497	0.27437
P41567	29.8599	29.6361	29.2424	29.5271	29.3604	29.6131	28.7069	28.5711	28.2734	29.4262	29.4121	28.467	0.151515	-0.0792497	2.06322	-1.06234	0.58347	-0.477687	29.5795	0.312655	29.5002	0.128515	28.5171	0.221736	29.1018	0.549803
O60437	28.8336	28.8109	28.76	28.8042	28.271	28.3349	29.0434	28.9068	28.5266	27.9822	28.9274	28.9368	0.913194	-0.331484	0.0531333	0.024093	0.229742	-0.186058	28.8015	0.037674	28.47	0.291117	28.8256	0.267809	28.6155	0.548408
O60443	26.2313	26.8502	26.7433	26.2233	26.9935	26.7633	26.3056	27.1196	26.5083	26.4242	27.0256	26.7269	0.0602812	0.0517527	0.0396895	0.036246	0.171942	0.1173	26.6083	0.330812	26.66	0.39535	26.6445	0.423755	26.7256	0.300703
O60462	23.4568	-	-	26.2989	26.8056	25.6537	23.2525	23.5362	23.378	-	-	22.8272	-	0	-	0	-	0	23.4568	-	26.2527	0.577374	23.3889	0.142196	22.8272	-
O60476	23.183	23.1246	-	23.1409	-	-	23.6499	-	-	-	-	-	-	0	-	0	-	0	23.1538	0.041316	23.1409	-	23.6499	-	-	-
O60488	26.5899	26.773	26.8065	26.374	26.6709	26.6266	26.6075	26.5503	26.4509	26.2842	26.6909	26.8643	0.656976	-0.165995	1.07954	-0.186893	0.234111	-0.110025	26.7231	0.116584	26.5572	0.160156	26.5363	0.0792337	26.6131	0.297766
O60493	28.5384	28.4167	28.2061	28.4008	28.3032	28.3957	27.8315	27.994	28.3178	28.3213	28.0754	28.3241	0.070164	-0.0204805	0.917121	-0.339288	0.50411	-0.146798	28.3871	0.168108	28.3666	0.0549408	28.0478	0.247567	28.2403	0.142824
O60499	23.7392	-	24.1507	23.9648	22.5639	24.2512	24.0068	22.8993	24.1373	23.6007	24.279	-	-	0	-	0	-	0	23.9449	0.290922	23.5933	0.902935	23.6811	0.68021	23.9399	0.479641
O60502	26.2857	26.6628	26.5871	26.4045	26.5258	26.6384	26.4657	26.9466	26.5978	26.606	26.7032	26.8301	0.0278845	0.0110861	0.358162	0.158182	0.693472	0.201279	26.5118	0.199493	26.5229	0.116944	26.67	0.248472	26.7131	0.112412
O60504	25.8492	26.4951	26.6335	26.1467	26.3686	26.3906	26.3045	26.2355	26.361	26.2506	26.052	26.2838	0.031858	-0.0239925	0.035422	-0.0255826	0.199073	-0.130486	26.3259	0.418638	26.3019	0.134894	26.3004	0.0628562	26.1955	0.125318
O60506	29.9998	30.1132	30.1064	30.099	30.0449	30.1056	30.1994	30.1858	30.2348	30.119	30.2728	30.3479	0.0859576	0.0100435	1.55586	0.133521	1.06251	0.173449	30.0731	0.0635918	30.0832	0.0332959	30.2067	0.0252948	30.2466	0.116672
O60508	24.882	25.4745	24.6498	25.3892	25.3754	25.3292	25.0086	25.0531	25.9699	25.3289	25.2205	25.2477	0.667746	0.36248	0.357601	0.341764	0.459425	0.263585	25.0021	0.425256	25.3646	0.0314159	25.3439	0.542595	25.2657	0.0564174
O60513	26.1338	-	25.4863	26.5147	-	26.0439	-	24.8833	26.1628	-	25.602	25.8631	-	0	-	0	-	0	25.8101	0.457843	26.2793	0.332886	25.5231	0.904752	25.7325	0.18461
O60518	23.5718	22.9471	24.2641	23.4952	22.9237	23.5224	23.1818	23.8364	23.3257	22.9299	23.5497	23.5538	0.261619	-0.28056	0.124814	-0.146348	0.225515	-0.24987	23.5943	0.658786	23.3138	0.338108	23.448	0.344021	23.3445	0.359043
O60524	26.6292	26.5494	26.7887	26.4958	26.7859	26.4548	26.4635	26.3039	26.5482	26.7754	26.6391	26.6732	0.241248	-0.0769196	1.01539	-0.217218	0.188519	0.0401338	26.6558	0.121848	26.5788	0.180523	26.4385	0.124082	26.6959	0.0709619
O60547	25.4478	25.615	25.6114	25.6791	24.9649	25.2078	25.9133	25.2187	25.7237	25.7449	25.268	25.4266	0.561202	-0.274144	0.101312	0.0604865	0.199933	-0.0782235	25.5581	0.095508	25.2839	0.363114	25.6186	0.359021	25.4798	0.242873
O60551	24.6466	24.8908	25.2922	24.9564	24.4476	24.2681	24.3294	-	24.6006	-	-	-	0.621577	-0.385869	-	0	-	0	24.9432	0.325965	24.5573	0.35704	24.465	0.191736	-	-
O60563	25.799	25.9612	25.8571	25.7803	25.9386	25.8282	25.5922	25.8459	26.066	25.3863	25.6898	25.9349	0.129024	-0.023435	0.0929857	-0.0377579	0.538666	-0.202131	25.8725	0.0821574	25.849	0.0811705	25.8347	0.237117	25.6703	0.274824
O60566	24.2587	23.7397	24.3849	24.0069	23.926	24.344	24.0856	23.7469	24.0485	23.9898	23.6601	23.5669	0.051849	-0.0354691	0.303164	-0.167415	0.759562	-0.388839	24.1278	0.341912	24.0923	0.221713	23.9604	0.185754	23.7389	0.222206
O60568	26.3228	26.9141	26.6382	26.9111	26.6964	26.8798	26.6984	26.7936	26.6614	26.5951	26.5526	26.66	0.483672	0.204095	0.204372	0.0927862	0.0441823	-0.0224762	26.625	0.295889	26.8291	0.115977	26.7178	0.0682266	26.6026	0.0541115
O60573	26.8968	27.1321	27.6598	27.1768	27.4338	27.5352	27.2154	27.5917	27.15	27.0741	27.0195	27.3834	0.240744	0.152368	0.123759	0.0894451	0.100414	-0.070612	27.2296	0.39075	27.3819	0.184722	27.319	0.238408	27.159	0.196239
O60610	29.7767	29.6993	29.9093	29.8985	29.6533	29.7969	29.8432	29.7921	29.8191	29.8132	29.6583	29.9126	0.0442823	-0.0121816	0.134817	0.023063	0.00126276	-0.000371933	29.7951	0.106203	29.7829	0.123221	29.8181	0.025595	29.7947	0.128115
Q96ST2	27.0662	26.6782	27.4492	26.2562	26.4068	26.2797	26.0653	26.6782	26.8364	26.8925	26.973	26.8326	1.52325	-0.750294	0.764494	-0.537895	0.295959	-0.165175	27.0645	0.385547	26.3142	0.0810611	26.5266	0.407256	26.8994	0.0704772
O60645	25.1021	25.517	25.3425	25.2763	25.3843	24.9985	25.4495	25.5581	25.5786	25.4321	25.6026	25.5404	0.238654	-0.100808	0.754973	0.208237	0.718257	0.204507	25.3205	0.208333	25.2197	0.199041	25.5287	0.0693494	25.525	0.0862864
O60658	23.9595	-	24.5098	24.1595	24.3989	23.8	24.1929	24.1306	23.8955	-	23.9179	23.768	-	0	-	0	-	0	24.2347	0.389139	24.1195	0.30148	24.073	0.156833	23.8429	0.105989
O60664	28.9456	29.0178	29.2697	28.6691	28.9664	29.0046	28.9556	28.9884	29.2845	29.0324	29.0853	29.0698	0.613808	-0.197649	0.00349779	-0.00153478	0.0524835	-0.0151736	29.0777	0.170166	28.88	0.183663	29.0762	0.181151	29.0625	0.0272054
O60678	26.9727	26.9269	26.9338	26.4455	26.7411	26.933	26.2385	26.6324	26.9135	26.8119	26.581	26.7453	0.768752	-0.237921	0.825515	-0.349659	1.52679	-0.231723	26.9445	0.0246631	26.7066	0.245579	26.5948	0.339083	26.7128	0.118824
O60684	26.2429	26.4122	26.5163	-	-	26.7296	-	-	26.2679	-	-	-	-	0	-	0	-	0	26.3905	0.137944	26.7296	-	26.2679	-	-	-
O60701	32.3738	32.5246	32.2283	32.3417	32.4115	32.3158	32.5592	32.6362	32.5416	32.6932	32.4399	32.3149	0.0750127	-0.0192502	1.05831	0.2034	0.311607	0.107089	32.3756	0.148119	32.3563	0.0494747	32.579	0.0503015	32.4827	0.192753
O60716	28.5288	28.7883	28.6742	28.5943	28.6219	28.7248	28.7405	28.6506	28.5684	28.5178	28.7091	28.5964	0.0690731	-0.0167929	0.0400393	-0.0106068	0.235882	-0.0560265	28.6638	0.130102	28.647	0.0687724	28.6532	0.0860738	28.6078	0.0961426
O60725	24.8583	-	26.4063	-	-	-	-	-	-	-	-	-	-	0	-	0	-	0	25.6323	1.09459	-	-	-	-	-	-
O60739	26.1422	-	-	-	-	-	24.5944	-	-	-	-	-	-	0	-	0	-	0	26.1422	-	-	-	24.5944	-	-	-
O60749	28.0044	27.9357	28.1119	27.8718	28.0848	28.1678	28.2117	28.455	28.1325	28.0596	28.0809	28.1905	0.0836692	0.0241	1.06673	0.249048	0.642149	0.0929674	28.0173	0.0887788	28.0414	0.152672	28.2664	0.168044	28.1103	0.0702294
O60762	26.6736	27.0148	27.1804	27.2141	27.0617	27.0249	27.2444	27.1597	27.0515	26.8953	27.1125	26.8521	0.377422	0.143944	0.542397	0.195607	0.00577134	-0.002985	26.9563	0.258452	27.1002	0.100336	27.1519	0.0966448	26.9533	0.139543
O60763	27.6804	27.9861	27.9613	27.8479	28.1049	27.9187	28.0605	28.2504	28.0256	28.0377	28.0385	28.0492	0.260046	0.0812365	0.916769	0.236265	0.779654	0.165867	27.8759	0.169769	27.9572	0.132785	28.1122	0.120969	28.0418	0.00642544
O60783	27.3862	24.0048	27.8467	25.8145	25.581	27.4508	26.9244	26.4365	27.5764	27.9833	27.8265	27.0298	0.0326883	-0.130422	0.170591	0.566551	0.4089	1.20066	26.4125	2.09785	26.2821	1.01883	26.9791	0.571913	27.6132	0.511269
O60784	24.3264	24.6845	25.071	24.645	25.3304	24.5076	25.3179	25.0585	25.4664	24.9689	24.6262	24.6638	0.149552	0.133706	1.123	0.586957	0.0869885	0.0590051	24.694	0.372355	24.8277	0.440785	25.2809	0.206411	24.753	0.187907
O60825	23.1116	-	-	-	-	-	-	24.0305	-	-	-	24.2381	-	0	-	0	-	0	23.1116	-	-	-	24.0305	-	24.2381	-
O60826	26.5863	26.7261	26.6828	26.6313	26.8755	26.8818	26.5167	26.8579	26.9036	26.5871	26.7988	26.7551	0.641592	0.131101	0.296804	0.0942955	0.251222	0.048556	26.6651	0.0715526	26.7962	0.142832	26.7594	0.21142	26.7137	0.111799
O60828	26.8057	26.562	27.0596	26.7121	26.7183	26.765	26.7305	26.8184	26.5424	26.8533	26.7144	27.1275	0.206791	-0.0773315	0.271923	-0.112031	0.18058	0.0892569	26.8091	0.248808	26.7318	0.0288856	26.6971	0.140978	26.8984	0.210228
O60830	24.7816	-	25.179	25.3948	25.6126	25.5617	25.9341	25.3876	-	-	25.5955	-	-	0	-	0	-	0	24.9803	0.28102	25.523	0.113968	25.6608	0.38646	25.5955	-
O60831	26.5928	26.0245	26.6913	25.5008	26.1327	25.9489	26.4426	26.4136	26.3686	25.9607	27.133	27.3287	0.962231	-0.575357	0.0456843	-0.0279172	0.320481	0.371292	26.4362	0.359935	25.8608	0.325026	26.4082	0.0372859	26.8075	0.739836
O60832	27.6055	27.9654	27.866	27.929	27.7899	27.7204	28.2646	28.048	27.5958	27.8258	27.9563	27.8738	0.00220933	0.000836054	0.282179	0.157174	0.254624	0.0729809	27.8123	0.185821	27.8131	0.10621	27.9695	0.341282	27.8853	0.065996
O60841	28.8712	29.0296	28.8798	28.8706	28.7351	29.0301	28.7367	28.9387	28.9555	28.7981	28.739	28.937	0.184872	-0.0482451	0.223509	-0.0498517	0.583815	-0.102131	28.9268	0.0890666	28.8786	0.147668	28.877	0.12176	28.8247	0.101659
O60869	29.5722	29.4435	29.4454	29.4103	29.2945	29.5199	29.0843	29.178	29.2582	29.4199	29.4724	29.4597	0.433964	-0.0788339	2.05069	-0.31359	0.329581	-0.0363763	29.4871	0.0737533	29.4082	0.112751	29.1735	0.0870362	29.4507	0.0274395
O60870	28.3064	27.6954	28.6864	28.6126	28.1122	28.0598	28.2492	28.1286	28.0726	28.5547	28.6972	28.2067	0.0320641	0.0321515	0.0967092	-0.0792554	0.326531	0.256821	28.2294	0.49996	28.2615	0.305177	28.1501	0.0902214	28.4862	0.252327
O60879	25.3226	26.7335	26.6486	26.3769	27.3324	25.9939	26.9455	26.4238	26.33	26.0859	26.8982	25.6954	0.213289	0.332886	0.267664	0.331532	0.00474652	-0.00837835	26.2349	0.791216	26.5678	0.689371	26.5664	0.331609	26.2265	0.613574
O60884	28.4451	28.3067	28.1944	28.1503	28.1813	28.2283	28.2926	28.0433	28.0986	28.0653	28.2036	28.2404	0.781848	-0.1288	0.747683	-0.170551	0.742586	-0.145644	28.3154	0.125591	28.1866	0.0392742	28.1448	0.130908	28.1697	0.0923211
O60885	25.1651	25.7222	25.5728	25.768	25.4172	24.3184	25.8314	25.5714	25.1418	25.7433	25.5397	25.573	0.273644	-0.318818	0.0366048	0.0282008	0.301391	0.131985	25.4867	0.288329	25.1679	0.756303	25.5149	0.348245	25.6187	0.109206
O60907	-	-	25.3687	-	-	25.1771	-	-	24.3948	-	24.2871	25.5971	-	0	-	0	-	0	25.3687	-	25.1771	-	24.3948	-	24.9421	0.926257
O60921	23.7602	22.9378	23.5372	24.4598	24.0827	23.8294	24.4537	23.4246	23.5512	23.5051	23.8741	22.899	1.09319	0.712228	0.416901	0.398083	0.0125918	0.0143159	23.4117	0.425284	24.124	0.317239	23.8098	0.561184	23.4261	0.492303
O60925	-	25.0266	24.4011	24.6068	25.594	24.9317	24.4031	-	-	-	25.0779	-	-	0	-	0	-	0	24.7139	0.44228	25.0442	0.503126	24.4031	-	25.0779	-
O60927	24.017	24.5046	24.5073	-	24.3882	-	24.4785	-	25.1	-	-	24.4081	-	0	-	0	-	0	24.343	0.282316	24.3882	-	24.7892	0.439501	24.4081	-
O60934	26.165	26.0851	26.6935	26.3294	26.301	26.4467	26.3495	26.4325	26.3982	26.2737	26.2842	26.3505	0.0801027	0.0444965	0.153196	0.0789051	0.0202965	-0.0117226	26.3145	0.330646	26.359	0.0772256	26.3934	0.0416893	26.3028	0.0416423
O60942	25.1777	25.2321	25.3302	24.7242	24.8301	25.0434	25.0779	24.7211	25.0375	25.3057	25.5445	24.1359	1.66714	-0.38075	1.16717	-0.301132	0.22442	-0.251287	25.2467	0.0772466	24.8659	0.162616	24.9455	0.195412	24.9954	0.753794
O75027	25.5746	25.3966	25.5921	25.6311	25.5616	25.3598	25.9401	25.9806	25.1691	24.245	26.0512	24.9257	0.011582	-0.0035998	0.257288	0.175495	0.350071	-0.447155	25.5211	0.108196	25.5175	0.140903	25.6966	0.457301	25.0739	0.912176
O75044	25.129	25.0966	25.3099	24.8797	24.7505	24.6002	25.2941	25.2734	24.9923	25.2653	25.0316	25.4091	1.84964	-0.435001	0.0230593	0.0081323	0.166851	0.0568428	25.1785	0.114971	24.7435	0.139907	25.1866	0.168625	25.2353	0.19049
O75054	25.0758	25.0952	25.0955	25.5098	25.1365	25.192	24.878	25.0713	25.1658	25.2621	24.816	25.0756	0.751662	0.190599	0.233132	-0.0504462	0.104492	-0.037571	25.0888	0.0112883	25.2794	0.201455	25.0384	0.146718	25.0512	0.224032
O75063	24.7002	-	24.8925	25.2877	25.1968	25.1122	25.2661	25.4625	25.713	25.3204	25.2806	25.3376	-	0	-	0	-	0	24.7963	0.135992	25.1989	0.0877781	25.4806	0.223993	25.3129	0.0292328
O75083	29.5358	29.3925	29.1924	29.2671	29.2695	29.2802	29.0884	29.2175	29.4539	29.5164	29.3659	29.3166	0.435118	-0.101234	0.340098	-0.120232	0.0791236	0.0260995	29.3735	0.17248	29.2723	0.00697233	29.2533	0.185344	29.3996	0.104087
O75093	-	-	25.3397	-	-	-	-	-	24.9249	-	-	-	-	0	-	0	-	0	25.3397	-	-	-	24.9249	-	-	-
O75110	23.2881	23.4289	23.7123	23.7448	23.6034	-	23.7738	-	23.2004	23.4568	23.5822	23.9669	-	0	-	0	0.413179	0.192183	23.4765	0.216039	23.6741	0.0999548	23.4871	0.40547	23.6686	0.265836
O75113	24.0601	-	24.86	24.5578	24.6718	-	24.2743	-	25.0328	24.0087	23.6191	-	-	0	-	0	-	0	24.4601	0.565631	24.6148	0.0806252	24.6535	0.536364	23.8139	0.275523
O75116	28.2042	28.3085	28.3692	28.2591	28.3556	28.1928	28.3786	28.4406	28.2015	28.2817	28.2646	28.2799	0.135325	-0.0247733	0.207467	0.0463047	0.141605	-0.0185394	28.294	0.0834958	28.2692	0.0818851	28.3403	0.124076	28.2754	0.00937576
O75122	26.5689	26.5822	26.6335	26.5354	26.6075	26.7392	26.3191	26.5216	26.6877	26.5582	26.4395	26.4878	0.199153	0.0325038	0.323561	-0.0854123	1.18089	-0.0996825	26.5949	0.0341368	26.6274	0.103322	26.5095	0.184587	26.4952	0.0596633
O75127	24.031	24.6505	24.0234	23.9196	24.6801	24.5347	24.3536	23.93	24.0547	24.5006	24.2678	24.3439	0.17368	0.143177	0.192934	-0.122182	0.245336	0.135813	24.235	0.359906	24.3782	0.403696	24.1128	0.217668	24.3708	0.118725
O75131	28.4019	28.5698	28.8326	28.6527	28.7724	28.8102	28.1401	28.2173	28.5136	28.3129	28.2508	28.4638	0.463448	0.143675	0.853842	-0.311084	0.857609	-0.258957	28.6014	0.21704	28.7451	0.0822041	28.2904	0.197185	28.3425	0.109529
O75146	23.7429	23.221	24.1309	23.7109	23.6632	23.8646	23.9692	23.5341	24.0047	-	23.724	23.5602	0.0615165	0.047952	0.171362	0.137725	-	0	23.6983	0.456616	23.7462	0.105232	23.836	0.262062	23.6421	0.11581
O75150	25.9579	26.2014	26.3465	26.3338	26.216	26.1706	26.1188	26.3157	26.1349	26.049	26.2578	26.2589	0.22684	0.0715211	0.0564366	0.0212008	0.0516178	0.0199852	26.1686	0.196364	26.2401	0.0842127	26.1898	0.10934	26.1886	0.12088
O75152	25.7427	25.8218	26.0442	26.209	25.9467	26.284	26.0515	26.3217	26.3102	26.1908	26.2038	26.1218	0.950304	0.276974	1.32856	0.358234	1.494	0.302581	25.8696	0.156307	26.1466	0.177137	26.2278	0.152789	26.1722	0.0440662
O75153	27.9138	27.851	27.8738	27.7675	27.7254	27.8521	27.3943	27.4699	27.5772	27.7648	27.5505	27.8297	1.10788	-0.0978622	2.6834	-0.399068	0.887885	-0.164519	27.8795	0.0318165	27.7817	0.0645286	27.4805	0.0919337	27.715	0.14614
O75165	25.7625	26.0089	25.8698	25.8145	25.6979	25.6489	25.8435	25.8345	25.8233	25.9445	25.8758	25.9331	0.858547	-0.159951	0.25939	-0.0466175	0.192682	0.0374018	25.8804	0.123537	25.7204	0.0851014	25.8338	0.0101443	25.9178	0.0368055
O75170	27.1663	27.5362	23.5813	26.833	-	27.3296	27.7297	27.4825	27.3487	26.8866	-	27.0038	-	0	0.490631	1.42572	-	0	26.0946	2.18442	27.0813	0.351142	27.5203	0.193301	26.9452	0.0828749
O75175	25.8566	25.9996	26.0631	26.0632	25.8664	26.0806	25.5203	25.6001	25.8296	25.9045	25.838	26.1664	0.120385	0.0303326	1.36008	-0.323099	0.00966291	-0.00344404	25.9731	0.105751	26.0034	0.118958	25.65	0.160561	25.9696	0.173616
O75179	24.9847	25.1726	24.8382	24.7066	24.7722	25.4153	24.868	24.4412	25.1883	24.4351	24.8325	25.1409	0.046975	-0.0337493	0.282026	-0.16599	0.360915	-0.195641	24.9985	0.167625	24.9647	0.391604	24.8325	0.374801	24.8028	0.353832
O75182	-	24.3137	24.1047	-	-	-	-	23.5423	-	-	-	-	-	0	-	0	-	0	24.2092	0.147776	-	-	23.5423	-	-	-
O75190	26.0319	26.0145	26.1556	26.4321	26.2869	26.6987	25.991	26.267	26.8767	26.103	26.4013	26.3096	1.46329	0.405211	0.513588	0.310865	0.967004	0.20396	26.0673	0.0769502	26.4726	0.208867	26.3782	0.4532	26.2713	0.152833
O75191	24.7712	24.4458	24.5734	25.2518	24.5694	24.0056	24.4606	22.5573	23.7235	24.6377	24.0755	24.5156	0.0107565	0.012153	0.839009	-1.01633	0.406944	-0.18724	24.5968	0.163936	24.609	0.624018	23.5805	0.959704	24.4096	0.295715
O75208	26.2393	26.192	26.1153	26.3759	26.7421	26.4857	27.0491	26.051	26.5761	26.8241	26.4583	26.7689	1.43333	0.352397	0.577327	0.376526	1.86297	0.501532	26.1822	0.0625419	26.5346	0.187927	26.5587	0.499251	26.6837	0.197211
O75223	28.6043	28.3901	28.4238	28.1844	28.2255	28.0564	28.5913	28.7626	28.4462	28.3421	28.643	28.4962	1.71442	-0.317329	0.490596	0.127317	0.0669121	0.0209897	28.4727	0.115211	28.1554	0.0882	28.6001	0.158371	28.4937	0.150464
O75251	27.5506	27.1345	26.7793	26.604	-	26.657	27.5623	-	27.5697	-	27.4773	27.2781	-	0	-	0	-	0	27.1548	0.386052	26.6305	0.0375073	27.566	0.005237	27.3777	0.140872
O75298	-	-	-	24.1943	-	23.0107	24.1632	-	-	24.8741	-	-	-	0	-	0	-	0	-	-	23.6025	0.836915	24.1632	-	24.8741	-
O75306	27.5243	27.4882	27.7638	27.8157	27.6348	27.4806	27.5365	27.5006	27.7459	27.843	27.6836	27.6919	0.147984	0.0516141	0.00644885	0.00226911	0.662496	0.147387	27.5921	0.149777	27.6437	0.167706	27.5943	0.132494	27.7395	0.0897245
O75312	26.0699	26.175	26.1516	26.1539	25.9768	26.3841	25.7948	26.0871	26.2641	26.0263	26.0701	26.2437	0.117663	0.0394834	0.233369	-0.0834796	0.0907008	-0.0187524	26.1321	0.0551641	26.1716	0.204216	26.0487	0.236959	26.1134	0.114979
O75319	23.8341	23.7553	-	23.7353	23.4471	23.4035	-	-	24.1397	-	23.763	23.5328	-	0	-	0	-	0	23.7947	0.0557256	23.5286	0.1803	24.1397	-	23.6479	0.162812
O75323	27.6649	27.3009	27.8425	27.4409	27.3275	27.1842	27.7904	27.8353	26.2529	27.4392	27.6326	28.2208	0.744264	-0.285218	0.222302	-0.309912	0.221776	0.161455	27.6028	0.276136	27.3176	0.128645	27.2929	0.900914	27.7642	0.4071
O75330	24.8157	25.2116	25.3258	24.9653	25.4805	25.3634	24.0469	25.5706	24.6707	24.9287	24.5788	24.231	0.278374	0.152011	0.309147	-0.35504	0.99427	-0.538265	25.1177	0.267707	25.2697	0.270044	24.7627	0.766017	24.5795	0.348861
O75340	27.7459	28.081	27.3634	28.2187	28.1951	28.1139	27.0762	27.4916	27.1152	27.1731	27.1975	27.133	0.996995	0.445783	0.95614	-0.502446	1.26735	-0.562225	27.7301	0.359044	28.1759	0.054992	27.2277	0.229403	27.1679	0.0325702
O75347	29.4126	29.1194	29.6063	28.7865	29.0867	29.1172	29.2514	29.3764	28.9393	28.997	29.2507	29.0203	1.01748	-0.382636	0.422721	-0.190395	0.824415	-0.290084	29.3794	0.245124	28.9968	0.182724	29.189	0.225093	29.0893	0.140224
O75348	26.7474	-	26.6116	27.2029	27.2275	27.1516	27.5364	27.639	27.4161	27.3139	27.0813	26.9719	-	0	-	0	-	0	26.6795	0.0960166	27.194	0.0387147	27.5305	0.11156	27.1224	0.174647
O75351	26.8113	26.4631	27.0841	26.602	26.9444	26.8089	26.6952	26.8103	26.9176	26.7358	26.9989	27.2009	0.00165951	-0.00104459	0.0383777	0.0215753	0.356743	0.192403	26.7862	0.311229	26.7851	0.172415	26.8077	0.111219	26.9786	0.233197
O75352	27.5041	27.7353	27.9003	27.7793	27.6943	27.9287	27.696	27.794	27.7966	27.8328	27.8192	27.8635	0.26074	0.0875441	0.152925	0.0489591	0.468958	0.125272	27.7132	0.199028	27.8008	0.118687	27.7622	0.0572974	27.8385	0.0226799
O75354	23.406	-	-	-	23.9358	-	24.5237	-	23.5199	-	-	-	-	0	-	0	-	0	23.406	-	23.9358	-	24.0218	0.709775	-	-
O75362	23.9786	23.9406	23.6856	23.6971	23.9674	23.9675	23.5979	24.0679	23.7041	23.7406	23.6192	24.1302	0.0234463	0.00903257	0.175222	-0.0783164	0.0749207	-0.0382837	23.8683	0.159336	23.8773	0.156063	23.79	0.246513	23.83	0.266994
O75367	28.1214	28.2949	28.3867	28.0984	27.9872	27.9969	28.4379	28.4517	28.5566	28.2874	28.6414	28.2759	1.31538	-0.240194	1.16781	0.214396	0.395665	0.133866	28.2677	0.134704	28.0275	0.061586	28.4821	0.0648905	28.4015	0.207777
O75368	27.5787	27.9314	27.1989	27.466	28.0532	27.8922	28.1895	28.2316	27.8662	27.6883	27.9663	27.7933	0.354619	0.234122	1.02513	0.526082	0.471067	0.246288	27.5697	0.366324	27.8038	0.303406	28.0957	0.199898	27.8159	0.140406
O75369	31.27	31.3394	31.3867	30.9734	31.1977	31.1656	30.9987	31.2087	31.1334	31.284	31.398	31.3464	1.32275	-0.219796	1.44664	-0.218448	0.0800834	0.0107238	31.332	0.0586801	31.1123	0.121286	31.1136	0.106426	31.3428	0.0570611
O75376	28.5545	28.3295	28.8054	28.4228	28.3758	28.4775	28.6469	28.8099	28.7477	28.462	28.5488	28.736	0.417339	-0.137757	0.51847	0.171729	0.0409055	0.0191695	28.5631	0.238064	28.4253	0.0508988	28.7348	0.0822685	28.5823	0.140042
O75380	27.2938	27.0216	26.767	27.4284	27.3189	27.105	27.1628	26.952	27.0194	27.5091	27.0529	26.6647	0.646669	0.256646	0.0356053	0.0172838	0.0578786	0.0481186	27.0274	0.263443	27.2841	0.164479	27.0447	0.107639	27.0756	0.422704
O75381	25.6309	25.8848	25.6592	25.9275	25.5382	25.8398	25.647	25.8586	25.7677	25.9272	25.7178	25.4484	0.110429	0.0435333	0.118255	0.0328166	0.0587576	-0.027188	25.725	0.139147	25.7685	0.204207	25.7578	0.106155	25.6978	0.240025
O75382	-	-	24.0118	-	-	-	24.1001	-	-	-	24.1927	-	-	0	-	0	-	0	24.0118	-	-	-	24.1001	-	24.1927	-
O75390	29.8824	29.6996	29.9021	29.9181	29.87	29.8894	29.8605	29.8253	29.8058	29.9354	29.9939	29.9396	0.415627	0.0644245	0.0123298	0.00247955	0.8898	0.128215	29.8281	0.111653	29.8925	0.0242319	29.8305	0.0277079	29.9563	0.0326378
O75391	26.5761	27.0913	27.5501	26.8891	26.9798	26.8048	26.9467	26.8729	26.9715	26.8681	26.8896	27.3908	0.251553	-0.1813	0.192693	-0.142166	0.0233788	-0.0230198	27.0725	0.48725	26.8912	0.087527	26.9304	0.051274	27.0495	0.295795
O75396	27.9552	27.8207	27.8351	27.9341	27.8765	27.9106	27.8897	27.7854	28.0269	27.683	27.9187	27.8061	0.330159	0.0367241	0.136574	0.0303033	0.350298	-0.0677369	27.8703	0.0738452	27.9071	0.0289723	27.9006	0.121142	27.8026	0.117847
O75400	27.6305	27.69	27.6585	27.9001	27.6939	27.6176	27.7992	27.8281	27.8559	27.905	27.6994	27.6704	0.378076	0.0775585	2.67816	0.168088	0.579552	0.0986093	27.6596	0.0297721	27.7372	0.14616	27.8277	0.0283458	27.7583	0.127913
O75410	25.9904	26.2004	26.221	26.5565	26.6328	26.5312	26.0198	25.9703	26.3946	25.7648	25.9239	26.1273	2.26465	0.436231	0.019732	-0.00905991	0.707109	-0.198613	26.1373	0.127612	26.5735	0.0529196	26.1282	0.231989	25.9387	0.181745
O75419	27.5677	-	-	26.6296	26.5048	26.4863	26.4813	26.2374	26.6473	26.6367	26.6443	26.8272	-	0	-	0	-	0	27.5677	-	26.5403	0.0779706	26.4553	0.206183	26.7028	0.107872
O75427	21.9832	22.0795	22.416	-	22.656	22.7207	-	-	-	22.2337	-	-	-	0	-	0	-	0	22.1596	0.227219	22.6884	0.0456993	-	-	22.2337	-
O75431	26.841	26.5908	26.8787	26.7336	26.5489	26.7505	26.6513	26.5848	26.7397	26.7506	26.5379	26.6683	0.345074	-0.092481	0.48043	-0.111548	0.465466	-0.117876	26.7701	0.156466	26.6777	0.111853	26.6586	0.077719	26.6523	0.107264
O75436	27.6857	27.8524	27.5818	27.8093	27.7725	27.7138	28.0438	27.7583	27.9037	27.9611	27.9014	28.0428	0.282047	0.0585187	0.790682	0.195301	1.37607	0.261812	27.7066	0.136492	27.7652	0.0481525	27.902	0.142754	27.9685	0.070967
O75438	-	-	-	-	-	-	-	-	-	-	25.3362	25.3705	-	0	-	0	-	0	-	-	-	-	-	-	25.3533	0.0242267
O75439	27.3266	27.2645	27.3328	27.5702	27.3685	27.2957	27.2178	27.1116	27.4221	27.2147	27.269	26.8588	0.537666	0.103526	0.242088	-0.0574799	0.674386	-0.193818	27.308	0.0378007	27.4115	0.14221	27.2505	0.157798	27.1141	0.222836
O75448	24.3709	24.1352	24.1646	23.6233	24.1465	24.2267	24.2843	24.0637	24.2148	23.9812	24.0646	23.8584	0.480464	-0.224734	0.134318	-0.035965	1.2584	-0.255534	24.2236	0.128437	23.9989	0.327682	24.1876	0.112783	23.9681	0.103694
O75475	27.8146	27.6375	27.7973	27.7593	27.524	27.7003	28.0023	27.7277	27.7302	27.6841	27.6152	27.7715	0.417039	-0.0885785	0.261402	0.0702648	0.34067	-0.0595277	27.7498	0.0976449	27.6612	0.122471	27.8201	0.157819	27.6903	0.0783164
O75477	28.2641	28.0232	28.4661	27.9384	28.4683	27.9415	28.1721	28.2897	28.2494	28.2857	28.306	28.2853	0.245183	-0.13507	0.0358609	-0.0140438	0.117038	0.0412445	28.2511	0.221727	28.1161	0.305043	28.2371	0.0597959	28.2924	0.0118441
O75489	27.9381	27.8674	28.0864	28.1643	27.9799	28.0093	27.9728	28.2013	28.0542	27.983	28.026	28.1005	0.433059	0.0872186	0.531845	0.112174	0.423486	0.0725295	27.964	0.111762	28.0512	0.0990341	28.0761	0.115816	28.0365	0.0594256
O75494	27.9687	28.1354	27.9379	27.987	27.8673	27.9752	28.1457	28.0808	27.727	27.851	28.3178	28.1364	0.417841	-0.0708415	0.0718333	-0.0294933	0.230708	0.0877228	28.014	0.106267	27.9432	0.0659394	27.9845	0.225342	28.1017	0.235348
O75521	26.1525	26.5501	26.4746	26.6353	26.5563	26.5473	26.4408	26.5229	26.3531	26.4132	26.5509	26.5362	0.680534	0.187285	0.130177	0.0465571	0.344594	0.107728	26.3924	0.21117	26.5797	0.048433	26.4389	0.0849227	26.5001	0.0756479
O75528	-	-	-	-	-	25.0945	-	24.1643	-	-	-	-	-	0	-	0	-	0	-	-	25.0945	-	24.1643	-	-	-
O75529	-	23.7663	-	-	-	23.7041	23.6468	-	23.9659	-	-	-	-	0	-	0	-	0	23.7663	-	23.7041	-	23.8063	0.225616	-	-
O75530	24.9838	24.7142	24.9768	25.1691	24.9275	24.8153	25.0228	25.1734	25.1151	24.8018	24.8263	24.7656	0.225514	0.079031	1.00556	0.21213	0.44498	-0.0936801	24.8916	0.153693	24.9706	0.180808	25.1037	0.0759441	24.7979	0.0305449
O75531	26.3684	27.0363	25.8096	26.6409	27.041	26.6983	27.0854	26.7007	26.6895	26.0553	26.6518	26.754	0.444083	0.38863	0.484041	0.420427	0.0691045	0.0822964	26.4048	0.614191	26.7934	0.216374	26.8252	0.225393	26.4871	0.377396
O75533	28.4913	28.5809	28.3396	28.6186	28.6199	28.5498	28.5836	28.6525	28.603	28.6155	28.5198	28.5743	0.781	0.125526	0.906264	0.142422	0.58533	0.0992629	28.4706	0.121955	28.5961	0.0400722	28.613	0.0355268	28.5698	0.0480138
O75534	28.7142	28.6688	28.6734	28.4347	28.6155	28.6848	28.4252	28.1767	28.4273	28.5568	28.422	28.6541	0.636501	-0.107174	1.81264	-0.342441	0.960207	-0.14117	28.6855	0.0249786	28.5783	0.129119	28.343	0.14407	28.5443	0.116585
O75554	23.7945	24.2568	24.8942	24.2114	24.4387	24.9048	24.4959	24.6568	24.4454	-	24.4568	24.6735	0.207636	0.203133	0.267578	0.217533	-	0	24.3152	0.552141	24.5183	0.353493	24.5327	0.110368	24.5651	0.153235
O75569	26.7037	27.0766	27.1321	26.6773	26.7032	27.2669	27.0269	26.9417	26.9241	26.7279	26.6005	27.194	0.139244	-0.0883579	0.0158578	-0.00661024	0.225932	-0.130018	26.9708	0.23298	26.8825	0.333153	26.9642	0.0549574	26.8408	0.312476
O75581	25.4833	-	-	25.0492	25.3613	25.4987	23.8014	-	24.8878	24.8401	25.9422	-	-	0	-	0	-	0	25.4833	-	25.3031	0.230349	24.3446	0.768181	25.3911	0.779285
O75582	23.9623	-	24.7108	24.1032	24.4221	23.9021	24.6737	24.5414	24.4489	23.8287	24.8985	24.7121	-	0	-	0	-	0	24.3366	0.529258	24.1425	0.262258	24.5547	0.112971	24.4798	0.571467
O75586	-	-	-	-	23.6801	-	-	23.0607	-	-	-	-	-	0	-	0	-	0	-	-	23.6801	-	23.0607	-	-	-
O75592	23.746	23.7145	23.358	-	-	23.7407	-	-	23.6553	24.1659	23.7652	23.9829	-	0	-	0	1.00794	0.36518	23.6062	0.215519	23.7407	-	23.6553	-	23.9713	0.200626
O75607	28.8551	28.7687	29.1483	28.7719	28.7242	28.6954	28.4321	28.737	29.1649	28.2766	28.906	29.0447	0.760672	-0.193541	0.237969	-0.14604	0.277783	-0.181622	28.924	0.198984	28.7305	0.0386233	28.778	0.368119	28.7424	0.409356
O75608	27.6591	27.7814	26.685	27.681	27.2191	27.312	27.827	27.5043	27.183	26.9696	27.9062	27.9013	0.0258334	0.0288703	0.120069	0.129598	0.176836	0.217176	27.3752	0.60084	27.404	0.24434	27.5048	0.321994	27.5923	0.53931
O75616	25.9224	26.0662	25.8532	25.924	25.8946	26.068	25.2601	25.93	25.9383	25.7473	26.0206	26.0972	0.0632013	0.0149988	0.436818	-0.237769	0.0210944	0.00780233	25.9472	0.108639	25.9622	0.0928055	25.7095	0.389203	25.955	0.183912
O75629	-	25.2108	25.5381	-	-	-	-	-	25.3129	-	-	-	-	0	-	0	-	0	25.3745	0.231445	-	-	25.3129	-	-	-
O75643	28.6313	28.6041	28.5151	28.6623	28.5994	28.691	28.4347	28.5067	28.4502	28.5318	28.4983	28.5849	0.693152	0.0674254	1.35275	-0.119642	0.45005	-0.0451724	28.5835	0.060776	28.6509	0.0468504	28.4639	0.037866	28.5383	0.0436547
O75648	-	-	-	23.7373	-	-	-	23.641	-	23.5566	-	-	-	0	-	0	-	0	-	-	23.7373	-	23.641	-	23.5566	-
O75663	27.5185	27.4488	27.5687	27.3119	27.4709	27.0548	27.2787	27.3235	27.5103	27.2264	27.6794	27.5985	0.858222	-0.23283	0.828702	-0.141169	0.0245907	-0.0105642	27.512	0.0601897	27.2792	0.209983	27.3708	0.122822	27.5014	0.241628
O75674	26.2688	26.1815	26.0458	26.1712	26.2193	26.2657	25.7008	26.1618	26.3685	25.8841	25.9282	25.9132	0.309531	0.0534007	0.159482	-0.0883077	1.74945	-0.256865	26.1653	0.112386	26.2187	0.0472583	26.077	0.341832	25.9085	0.0223963
O75683	25.9951	25.7227	27.2328	25.8443	25.6127	25.9333	26.4455	24.9875	25.7635	25.5563	25.7392	26.0838	0.475664	-0.520145	0.393697	-0.584715	0.462093	-0.523779	26.3169	0.80481	25.7967	0.165515	25.7322	0.72949	25.7931	0.267876
O75688	26.492	26.3399	26.4937	26.4634	26.2902	26.0166	26.711	26.5438	26.3642	26.5383	26.4801	26.4108	0.592341	-0.185137	0.363319	0.0977885	0.213071	0.0345224	26.4419	0.0882811	26.2567	0.225248	26.5397	0.173412	26.4764	0.0638094
O75691	26.9661	26.9327	27.0233	27.1782	26.9977	26.9749	26.9994	27.1098	26.9289	27.0436	27.1046	27.1127	0.475478	0.0762126	0.261558	0.0386569	1.52241	0.112951	26.974	0.0458034	27.0502	0.11138	27.0127	0.0911916	27.087	0.0377381
O75694	27.3087	27.194	27.4622	27.4236	27.3368	27.4644	27.2854	27.2419	27.531	27.4205	27.4234	27.2936	0.429134	0.0866362	0.0934814	0.0311298	0.258258	0.0575517	27.3216	0.134533	27.4083	0.0651811	27.3528	0.155849	27.3792	0.0741331
O75695	24.8701	24.9735	24.6748	25.0897	24.6786	24.5122	25.1523	25.1901	24.6141	25.0045	25.2146	24.9936	0.15384	-0.0793095	0.286775	0.14605	0.955877	0.231441	24.8395	0.151699	24.7601	0.297249	24.9855	0.322163	25.0709	0.124604
O75717	26.8185	26.6167	26.723	26.5843	26.5851	26.6099	26.3819	26.4038	26.556	26.5902	26.5958	26.6992	1.00602	-0.126274	1.56526	-0.272135	0.596547	-0.0909824	26.7194	0.100958	26.5931	0.0145668	26.4472	0.0948505	26.6284	0.061398
O75718	26.4131	26.3683	26.5276	26.3562	26.5878	26.7403	25.832	26.042	26.317	26.5418	25.9628	26.0698	0.442816	0.125113	1.18219	-0.372675	0.594666	-0.244841	26.4363	0.0821635	26.5614	0.193426	26.0636	0.243197	26.1915	0.308092
O75746	26.162	26.2406	26.4465	26.115	26.0587	26.2745	26.2108	26.3019	26.3214	26.2767	26.3365	26.4893	0.5556	-0.133686	0.0182405	-0.00501696	0.328191	0.0844396	26.2831	0.146925	26.1494	0.111917	26.2781	0.0590674	26.3675	0.10965
O75751	26.0386	25.921	-	26.1638	25.6987	-	26.1766	26.0936	-	-	26.073	-	-	0	-	0	-	0	25.9798	0.0831756	25.9313	0.328875	26.1351	0.0586846	26.073	-
O75781	24.1695	24.4196	24.3545	24.5216	24.765	24.0047	24.3509	24.5579	24.5166	-	-	23.7919	0.187423	0.115914	0.752831	0.160629	-	0	24.3145	0.129728	24.4304	0.388249	24.4751	0.109568	23.7919	-
O75787	25.149	24.9104	25.3604	25.6355	25.368	25.7775	25.1441	24.901	25.1377	24.9738	24.9689	25.37	1.20501	0.453686	0.199316	-0.0790157	0.0670904	-0.0357494	25.14	0.225135	25.5936	0.207943	25.0609	0.13852	25.1042	0.230157
O75792	25.5967	25.43	25.4515	25.4658	25.6152	25.4384	25.5603	25.4648	25.4131	25.158	25.5119	25.815	0.0630809	0.0137736	0.0685891	-0.0133165	0.00369587	0.00222524	25.4927	0.0906743	25.5065	0.0951651	25.4794	0.0746774	25.4949	0.328844
P04818	25.7083	25.6215	25.7504	25.8918	25.8154	26.1628	24.0362	24.5092	25.272	25.0741	24.489	24.6416	1.10502	0.263227	1.40054	-1.08764	2.22918	-0.95853	25.6934	0.0657027	25.9566	0.18255	24.6058	0.623534	24.7349	0.303495
O75815	-	-	-	-	-	-	-	-	23.9488	-	-	24.2512	-	0	-	0	-	0	-	-	-	-	23.9488	-	24.2512	-
O75817	25.4956	25.4452	25.5029	26.1766	26.0453	25.6084	25.8728	26.0192	25.9719	-	25.799	25.7114	1.2562	0.462236	3.26922	0.473409	-	0	25.4812	0.0314481	25.9435	0.297485	25.9546	0.0747305	25.7552	0.0619363
O75818	25.8448	25.6579	25.4363	26.2056	26.0064	26.151	26.1724	26.0777	26.0048	26.1895	25.7969	25.9772	1.63948	0.474623	1.57886	0.438639	0.977484	0.341521	25.6463	0.204467	26.121	0.102922	26.085	0.0840408	25.9879	0.19651
O75821	29.2178	29.4599	29.4207	29.2148	29.1887	29.2244	29.1386	29.0268	29.2123	29.1696	29.0507	29.4079	0.969641	-0.156839	1.22162	-0.240224	0.535445	-0.156715	29.3661	0.129931	29.2093	0.0184794	29.1259	0.0933949	29.2094	0.181911
O75822	28.5006	28.2444	28.494	28.3091	28.4536	28.3687	28.3863	28.3807	28.2716	28.2345	28.2919	28.4937	0.141013	-0.0358556	0.293176	-0.0667718	0.250912	-0.0729593	28.413	0.146069	28.3771	0.0725862	28.3462	0.0646402	28.34	0.136116
O75828	27.506	27.9159	27.4224	28.0997	27.7	27.48	28.3416	27.7519	27.6557	27.9485	27.4516	27.5391	0.241613	0.145138	0.500925	0.301601	0.0502712	0.0316359	27.6148	0.2641	27.7599	0.314153	27.9164	0.37135	27.6464	0.265249
O75832	26.9705	26.9915	26.712	26.7155	26.8455	27.1254	27.206	27.4049	27.5099	27.0374	27.0944	27.1488	0.00911404	0.00417264	1.72286	0.482261	0.993277	0.202176	26.8913	0.155656	26.8955	0.209464	27.3736	0.154338	27.0935	0.0557185
O75843	24.9428	24.5278	24.9026	-	24.5161	24.528	24.8941	24.7195	24.4819	24.8062	24.6965	24.5111	-	0	0.200195	-0.0925859	0.310045	-0.119817	24.7911	0.228853	24.522	0.00838486	24.6985	0.206935	24.6713	0.149142
O75844	28.2082	28.2817	27.4911	28.308	28.0972	27.773	27.743	27.8763	27.826	28.0549	27.887	27.5712	0.0781765	0.0657546	0.281779	-0.178541	0.208658	-0.155937	27.9936	0.436798	28.0594	0.269526	27.8151	0.067335	27.8377	0.245621
O75874	29.7751	29.7763	29.4851	29.7944	29.7916	29.5561	30.2249	29.8539	29.6918	29.7601	29.89	29.6521	0.101124	0.0351868	0.590452	0.244726	0.303294	0.088569	29.6788	0.167785	29.714	0.136802	29.9235	0.273296	29.7674	0.119136
Q53EZ4	25.923	25.5026	26.156	25.3988	24.9849	25.4202	24.2484	25.1854	25.0266	-	25.5089	25.52	1.17087	-0.592545	1.398	-1.04037	-	0	25.8605	0.331164	25.268	0.245351	24.8202	0.501444	25.5144	0.00787505
O75880	28.1992	27.6956	28.7349	27.9032	27.924	27.3993	27.8042	28.044	27.7074	28.2067	28.0186	27.6845	0.606566	-0.46774	0.493584	-0.358044	0.287863	-0.239976	28.2099	0.519756	27.7422	0.297145	27.8519	0.173296	27.9699	0.264514
O95864	28.3563	28.0737	27.811	27.8461	27.6256	27.7745	27.0642	26.8972	27.2489	27.8713	27.5131	27.0483	0.908599	-0.331565	2.24228	-1.01018	0.989628	-0.602734	28.0803	0.272717	27.7487	0.112491	27.0701	0.1759	27.4776	0.412645
O75884	26.7698	26.5796	26.8271	26.7179	27.2161	27.0551	26.385	26.43	26.8116	26.8391	26.1994	27.0604	0.755748	0.270877	0.520652	-0.183264	0.0324619	-0.0258592	26.7255	0.129558	26.9964	0.254252	26.5422	0.234402	26.6996	0.44713
O75886	25.6829	25.9595	26.0652	25.9793	25.7967	26.0898	25.7842	25.802	25.818	25.8215	25.6729	25.6161	0.136767	0.0527636	0.369919	-0.101117	0.701404	-0.198995	25.9025	0.19741	25.9553	0.14798	25.8014	0.0169463	25.7035	0.106085
O75907	24.6915	24.2558	24.3508	24.4437	24.6786	24.8915	24.7929	24.7192	24.1996	24.3367	24.3697	24.0694	0.574058	0.238574	0.237142	0.137885	0.461736	-0.174102	24.4327	0.22908	24.6713	0.223985	24.5706	0.323369	24.2586	0.164684
O75909	26.5001	26.2995	26.4396	26.4192	26.1472	26.3557	26.4173	26.2487	26.3709	26.3552	26.3192	26.4356	0.448496	-0.105694	0.361029	-0.0673962	0.24801	-0.0430234	26.413	0.102908	26.3073	0.142294	26.3456	0.0871323	26.37	0.0596208
O75911	24.8245	-	24.7938	25.6905	25.7403	24.996	25.3464	26.0913	25.3228	25.8086	25.437	25.0637	-	0	-	0	-	0	24.8091	0.0217235	25.4756	0.416106	25.5868	0.436997	25.4364	0.372475
O75915	27.9056	27.8315	28.0159	27.8472	27.6829	27.9686	27.7581	27.7608	27.7774	27.8498	27.9087	27.9095	0.358133	-0.0847753	1.32212	-0.152222	0.190004	-0.02834	27.9177	0.0927728	27.8329	0.143391	27.7655	0.0104546	27.8893	0.034221
O75925	-	24.6197	24.7631	24.6805	24.7285	24.6735	-	24.7204	24.8075	24.9829	24.9131	-	-	0	-	0	-	0	24.6914	0.101433	24.6942	0.0299573	24.764	0.0616126	24.948	0.0493206
O75934	24.9198	25.4598	24.7882	25.1798	24.9943	25.0032	24.4363	25.0768	24.3826	25.1268	24.861	25.2686	0.004928	0.00322215	0.62967	-0.423979	0.0423906	0.0295671	25.0559	0.355899	25.0591	0.104613	24.6319	0.386247	25.0855	0.206942
O75935	-	-	-	-	24.6763	-	-	-	-	-	-	24.1815	-	0	-	0	-	0	-	-	24.6763	-	-	-	24.1815	-
O75937	28.0972	28.085	28.0894	27.8991	28.1967	28.0767	28.3823	28.4168	28.1581	28.3589	28.5069	28.2157	0.141335	-0.0330124	1.31857	0.228561	1.48665	0.270002	28.0905	0.00618411	28.0575	0.149741	28.3191	0.140444	28.3605	0.145587
O75940	26.7345	26.4802	27.1548	26.6939	26.5129	26.3464	26.664	26.8379	26.8747	26.774	26.5774	26.7675	0.544733	-0.272128	0.0036473	0.0023098	0.150475	-0.0835311	26.7899	0.340667	26.5177	0.17382	26.7922	0.112535	26.7063	0.111665
O75947	28.548	28.4791	27.6867	28.4409	28.6243	28.6846	28.7621	28.9099	28.2708	28.498	28.6649	28.3644	0.532298	0.345348	0.53591	0.409672	0.395517	0.271149	28.2379	0.478605	28.5833	0.126904	28.6476	0.334559	28.5091	0.150552
O75955	27.048	27.2049	27.4323	27.2306	27.3935	27.3137	27.5468	27.4256	27.2741	27.4802	27.3582	27.709	0.279787	0.0841872	0.614858	0.187087	0.88244	0.287396	27.2284	0.193213	27.3126	0.0814382	27.4155	0.136633	27.5158	0.178092
O75962	25.6956	25.9153	26.1651	25.487	25.6093	25.9329	25.4156	25.6882	25.8269	25.505	25.5663	25.972	0.58472	-0.248971	0.70818	-0.281738	0.540149	-0.24425	25.9253	0.234905	25.6764	0.230402	25.6436	0.209253	25.6811	0.25375
O75964	29.0201	28.949	28.5764	29.277	28.814	29.0436	28.9155	28.846	29.5296	29.3967	28.9411	28.9935	0.439129	0.196372	0.410692	0.248569	0.58729	0.261944	28.8485	0.238317	29.0449	0.231464	29.0971	0.376223	29.1104	0.24927
O75970	25.6112	25.728	25.9602	25.5277	25.6818	25.1822	25.2778	25.7896	25.5617	25.6693	25.6488	25.5455	0.775363	-0.302581	0.548957	-0.223434	0.593137	-0.145277	25.7665	0.177632	25.4639	0.255855	25.5431	0.256402	25.6212	0.0663559
O75976	26.7148	26.5829	26.6748	26.9382	26.722	26.6366	27.0389	26.6154	26.3761	26.6577	26.3958	26.2151	0.479621	0.108092	0.0330221	0.0193367	0.80817	-0.234626	26.6575	0.0676097	26.7656	0.155473	26.6768	0.335652	26.4229	0.222557
O76003	29.8559	29.6132	29.4822	29.4583	29.451	29.5703	29.4173	29.5843	29.7064	29.8608	29.615	29.7152	0.607265	-0.157221	0.230662	-0.0810916	0.241202	0.0799173	29.6504	0.1896	29.4932	0.0668471	29.5693	0.145096	29.7303	0.123587
O76021	29.1824	29.0782	29.0644	29.0499	29.0358	28.9897	29.0497	29.0143	28.8177	29.1762	28.9548	29.0923	0.937965	-0.0831801	0.84457	-0.14775	0.172024	-0.0338885	29.1083	0.0645599	29.0251	0.0314867	28.9606	0.124993	29.0744	0.111801
O76024	24.4717	24.8769	24.1098	24.8885	25.0683	24.0954	25.0385	24.3029	24.6676	24.5492	24.9184	24.654	0.205541	0.197894	0.235059	0.183543	0.374713	0.221036	24.4862	0.383772	24.684	0.517657	24.6697	0.367818	24.7072	0.190301
O76031	27.434	27.4171	27.4394	27.1902	27.3047	27.2752	27.2009	27.3925	27.3476	27.321	27.3832	27.3834	2.11321	-0.173484	0.93545	-0.11652	1.4407	-0.0676568	27.4302	0.0116396	27.2567	0.0594507	27.3136	0.1002	27.3625	0.0359755
O76041	-	-	24.1493	-	24.3262	-	-	-	-	23.2507	-	-	-	0	-	0	-	0	24.1493	-	24.3262	-	-	-	23.2507	-
O76054	24.9611	25.4462	25.1305	-	25.2274	24.6017	24.8685	24.3568	24.9007	25.0753	25.1978	25.294	-	0	0.97407	-0.470579	0.0210248	0.00981204	25.1792	0.246196	24.9146	0.442483	24.7087	0.305123	25.1891	0.109601
O15212	25.3079	25.4196	25.2771	-	-	25.1727	24.18	25.5394	24.3677	24.4076	24.4774	24.3263	-	0	0.679389	-0.639135	3.95535	-0.9311	25.3349	0.0749929	25.1727	-	24.6957	0.736653	24.4038	0.0756063
O76080	24.6164	24.8107	24.8533	24.1292	-	24.0589	24.5141	25.0367	24.686	25.1946	24.4294	24.6168	-	0	0.0286745	-0.0145213	0.0181854	-0.013216	24.7602	0.126315	24.094	0.0497279	24.7456	0.266359	24.7469	0.39886
O76082	-	-	-	-	23.8622	-	-	-	22.6259	-	-	-	-	0	-	0	-	0	-	-	23.8622	-	22.6259	-	-	-
O76094	28.0808	27.771	27.9501	27.822	27.8444	27.9909	27.8689	27.6873	27.9989	27.9272	27.9696	28.0701	0.175376	-0.0482038	0.256702	-0.0822322	0.215222	0.0549781	27.934	0.155496	27.8858	0.0917053	27.8517	0.156521	27.9889	0.0734107
O94760	25.0803	25.6483	24.6041	25.9596	-	25.8444	25.3286	25.7883	26.0466	25.7028	25.4399	-	-	0	0.763746	0.610265	-	0	25.1109	0.522762	25.902	0.0814587	25.7211	0.363675	25.5714	0.185952
O94761	-	22.5872	23.0801	-	-	23.4815	-	-	-	-	-	23.4836	-	0	-	0	-	0	22.8337	0.348501	23.4815	-	-	-	23.4836	-
O94762	27.1202	27.1595	27.4036	27.1754	27.4162	27.7514	27.0374	27.3645	27.2937	-	26.5683	27.4458	0.509373	0.219889	0.010139	0.00409762	-	0	27.2278	0.153513	27.4477	0.289264	27.2319	0.172118	27.0071	0.620504
Q5VT66	23.7035	23.5923	23.261	22.9723	-	23.6102	21.9922	22.8718	22.8261	22.9029	23.0535	-	-	0	1.41176	-0.955556	-	0	23.5189	0.230185	23.2912	0.451089	22.5634	0.495184	22.9782	0.106547
O94766	25.5224	25.5134	25.9086	25.4886	25.8425	25.794	25.8414	25.9622	25.7252	25.4931	25.4539	25.8281	0.129267	0.0602023	0.591561	0.194794	0.116464	-0.056455	25.6481	0.225622	25.7083	0.191887	25.8429	0.118487	25.5917	0.205661
O94776	27.231	27.0594	27.3283	27.097	27.091	27.0907	26.9653	27.1355	27.269	27.1302	27.0672	27.09	0.651667	-0.113322	0.283645	-0.0829741	0.614072	-0.110432	27.2062	0.136162	27.0929	0.00352108	27.1233	0.152212	27.0958	0.0318628
O94804	25.4544	25.8542	25.8973	25.1285	25.6563	25.4439	25.3595	25.494	25.9667	25.7506	25.7585	25.7109	0.714749	-0.325773	0.21558	-0.128615	0.0108309	0.00465711	25.7353	0.244234	25.4096	0.265538	25.6067	0.318902	25.74	0.0255294
O94808	26.2041	26.5331	26.5536	25.9518	26.0341	26.2918	25.3322	25.845	26.1083	25.75	26.0068	25.9506	1.03892	-0.337677	1.23383	-0.668436	1.73374	-0.527829	26.4303	0.196109	26.0926	0.177362	25.7618	0.394676	25.9024	0.135005
O94817	28.4598	27.9024	27.8187	-	28.3372	-	28.1165	28.1504	-	28.1157	27.8069	-	-	0	-	0	-	0	28.0603	0.348511	28.3372	-	28.1335	0.0240082	27.9613	0.218384
O94822	25.7698	25.5821	25.6661	25.5629	25.5454	25.3499	25.1259	25.4214	25.4893	25.6741	25.1562	25.3438	1.00372	-0.186602	1.23838	-0.32713	0.809101	-0.281274	25.6727	0.0940425	25.4861	0.118225	25.3455	0.193191	25.3914	0.262198
O94826	28.5208	28.7621	28.7619	28.7209	28.6615	28.7085	28.8775	28.8094	28.8615	28.5957	28.724	28.7815	0.0648454	0.0153484	0.946193	0.167816	0.0672443	0.0187626	28.6816	0.139242	28.697	0.0313195	28.8494	0.0356129	28.7004	0.0950888
O94829	23.6021	24.1542	23.4457	-	-	-	-	-	23.7286	-	23.6086	24.4189	-	0	-	0	-	0	23.734	0.372231	-	-	23.7286	-	24.0137	0.572923
O94830	23.8962	-	-	-	-	24.2255	-	-	24.0258	-	-	24.1133	-	0	-	0	-	0	23.8962	-	24.2255	-	24.0258	-	24.1133	-
O94842	25.727	25.6254	25.8589	25.6503	25.6936	25.9182	25.181	25.3614	25.8066	25.7446	25.3662	25.8447	0.0545165	0.0169264	0.657814	-0.287447	0.205208	-0.0853017	25.7371	0.117053	25.754	0.143807	25.4497	0.322037	25.6518	0.252334
O94851	-	24.0929	24.2217	24.4493	24.4274	24.5293	23.8683	24.3872	23.4392	-	24.3388	24.6872	-	0	-	0	-	0	24.1573	0.0910804	24.4687	0.0536217	23.8983	0.474685	24.513	0.246332
O94855	25.0945	25.2818	25.2804	25.2177	25.2669	25.208	25.5475	25.5508	25.5379	24.8467	25.2078	25.3392	0.0645181	0.0120169	2.19778	0.326563	0.212828	-0.0876478	25.2189	0.107742	25.2309	0.0315815	25.5454	0.00671017	25.1312	0.255002
O94864	23.619	-	-	23.6499	23.5492	23.8641	23.5423	23.7862	23.1523	-	23.8327	23.755	-	0	-	0	-	0	23.619	-	23.6877	0.160818	23.4936	0.319749	23.7938	0.0549163
O94874	26.6092	26.3731	26.504	26.628	26.7116	26.6308	26.7908	26.5232	26.5287	26.4868	26.5237	26.6023	1.02937	0.16136	0.459275	0.118781	0.214707	0.0421778	26.4954	0.118308	26.6568	0.0475056	26.6142	0.152953	26.5376	0.0589818
O94880	-	25.0105	-	24.9271	24.6167	24.893	-	-	25.0741	-	24.9867	-	-	0	-	0	-	0	25.0105	-	24.8123	0.170198	25.0741	-	24.9867	-
O94887	-	-	-	-	-	-	22.6036	23.6266	-	23.1447	-	-	-	0	-	0	-	0	-	-	-	-	23.1151	0.723336	23.1447	-
O94888	25.791	25.9231	26.5278	26.0978	26.0952	26.7117	26.4253	26.6569	25.9886	26.2886	26.4259	26.813	0.292475	0.220945	0.388481	0.276286	0.709416	0.428551	26.0806	0.392861	26.3016	0.355219	26.3569	0.339375	26.5092	0.271908
O94901	24.9464	24.6342	25.0015	25.5732	24.9449	25.4523	25.1369	25.068	25.4986	25.3217	25.2182	25.4877	0.968065	0.462749	0.997211	0.373828	1.59318	0.481805	24.8607	0.19811	25.3235	0.333398	25.2345	0.231291	25.3425	0.135989
O94903	27.2349	27.175	27.1599	27.1133	27.1	26.6313	27.167	27.4741	26.7689	27.3321	27.2504	26.7089	0.686924	-0.241751	0.0924756	-0.0532665	0.179184	-0.0928122	27.1899	0.0396552	26.9482	0.274503	27.1367	0.353605	27.0971	0.338725
O94905	27.3477	27.2002	27.4498	27.5563	27.6146	27.7457	27.6561	27.5661	27.8003	27.3041	27.4717	27.7429	1.54222	0.306316	1.57728	0.341584	0.518832	0.173635	27.3326	0.125468	27.6389	0.0970072	27.6742	0.118162	27.5062	0.221445
O94906	27.6009	27.5518	27.8105	27.6333	27.6321	27.7704	27.6329	27.6211	27.7445	27.5889	27.489	27.5978	0.094291	0.0241941	0.0455999	0.011809	0.480392	-0.0958239	27.6544	0.137394	27.6786	0.0795182	27.6662	0.0680862	27.5586	0.0604107
O94913	24.8714	24.3129	24.7497	24.8808	24.6963	24.9512	24.7487	24.501	25.0372	24.5527	24.7099	24.7266	0.460389	0.198118	0.19695	0.117688	0.034966	0.0184402	24.6446	0.293712	24.8428	0.131622	24.7623	0.268382	24.6631	0.0959187
O94915	25.5357	25.8809	25.7348	24.9788	25.8163	25.6413	25.2461	25.5522	25.8356	25.637	25.3426	25.571	0.363093	-0.238325	0.364908	-0.172497	0.678873	-0.200247	25.7171	0.173283	25.4788	0.441726	25.5446	0.294821	25.5169	0.154487
O94916	-	-	-	-	-	24.4217	-	25.0246	23.6171	24.783	25.2048	-	-	0	-	0	-	0	-	-	24.4217	-	24.3208	0.995267	24.9939	0.29827
O94919	25.0186	25.1165	24.943	25.4199	25.1854	24.4292	25.0803	25.3033	24.9172	24.943	24.825	24.9668	0.0159099	-0.0145448	0.238269	0.0742315	0.792544	-0.114437	25.026	0.0869929	25.0115	0.517753	25.1003	0.193842	24.9116	0.0759505
O94923	24.412	24.5387	24.7074	24.5929	24.7479	24.4792	24.7842	24.7396	24.3867	24.4411	24.285	24.4241	0.177111	0.0539805	0.214966	0.0841446	0.790811	-0.169287	24.5527	0.148218	24.6067	0.134881	24.6368	0.217803	24.3834	0.085625
O94925	28.4547	28.9288	28.957	28.2038	28.9059	29.0232	28.2435	29.0167	28.7797	28.5991	29.2459	29.0633	0.080566	-0.0692151	0.131195	-0.10019	0.305564	0.189243	28.7802	0.282205	28.711	0.443109	28.68	0.39613	28.9694	0.333496
O94927	24.5444	24.4444	24.874	24.5128	-	24.6347	24.0661	24.0599	24.1641	23.8912	24.8152	24.7122	-	0	1.75928	-0.52423	0.175521	-0.148053	24.6209	0.224802	24.5738	0.0862142	24.0967	0.0584456	24.4729	0.506402
O94952	25.1297	25.5354	25.2338	25.385	25.2377	25.4257	24.7546	25.3406	25.936	25.5055	25.2655	25.2956	0.136983	0.0498473	0.0414714	0.0441081	0.145153	0.0559444	25.2996	0.210695	25.3495	0.0988932	25.3437	0.590753	25.3556	0.130758
O94964	23.614	-	-	-	-	23.3545	-	-	-	-	23.2792	-	-	0	-	0	-	0	23.614	-	23.3545	-	-	-	23.2792	-
O94966	25.5058	25.0827	25.6375	25.5022	25.5173	25.2696	25.2519	25.3078	25.4675	25.336	25.1556	25.4552	0.0384881	0.0210425	0.136284	-0.0662429	0.188567	-0.0930322	25.4087	0.289904	25.4297	0.138882	25.3424	0.111846	25.3156	0.150812
O94973	26.9987	27.2793	27.2606	26.9697	27.2479	27.2021	27.2999	27.3777	27.1616	27.1514	27.2535	27.4304	0.115252	-0.0396493	0.381391	0.100206	0.33482	0.0988763	27.1796	0.156874	27.1399	0.149153	27.2798	0.109452	27.2784	0.141143
O94979	28.0343	28.1383	28.2421	28.0976	28.1276	28.2173	28.093	28.1726	28.149	28.0907	28.112	28.0703	0.0450625	0.00922457	0.000279573	-5.53e-05	0.316015	-0.0472501	28.1383	0.103902	28.1475	0.0622932	28.1382	0.0408811	28.091	0.0208381
O94992	28.5122	28.582	28.2574	28.602	28.5113	28.5725	28.655	28.6236	28.6982	28.4322	28.2588	28.3732	0.472218	0.111385	0.966122	0.208363	0.359692	-0.0958188	28.4506	0.170904	28.5619	0.0462585	28.6589	0.0374413	28.3547	0.0881907
O95059	25.3853	24.7668	24.8371	25.4361	24.587	24.2704	24.8404	24.6042	25.2296	24.7688	25.5061	24.8325	0.22737	-0.231908	0.145963	-0.104991	0.0438886	0.0393995	24.9964	0.338638	24.7645	0.602772	24.8914	0.315818	25.0358	0.408556
O95067	24.7339	24.4396	24.5739	24.4006	24.7934	24.9607	-	-	24.5254	24.1249	24.4227	24.6249	0.295057	0.135789	-	0	0.496867	-0.191581	24.5824	0.147342	24.7182	0.287495	24.5254	-	24.3908	0.251512
O95070	25.752	25.7074	25.5878	25.5158	25.5964	25.5246	25.5824	25.6085	25.8531	25.5791	25.924	25.6654	1.16405	-0.136779	0.00359628	-0.00109037	0.129441	0.0404059	25.6824	0.0848794	25.5456	0.0442059	25.6813	0.149317	25.7228	0.179491
O95071	27.1808	27.1382	27.2254	27.1004	26.9456	27.0896	27.0145	27.0654	27.1654	27.2128	27.1195	27.2123	1.14654	-0.136259	0.913395	-0.0997194	0.000752401	9.22e-05	27.1815	0.0435883	27.0452	0.0864343	27.0817	0.0767775	27.1816	0.0537268
Q8IZW8	25.1214	25.8531	25.7023	25.3853	25.353	25.2859	25.239	25.2031	24.5842	24.4354	25.0319	24.4287	0.410884	-0.217555	0.827703	-0.550153	1.43872	-0.926951	25.5589	0.386324	25.3414	0.0506518	25.0088	0.36812	24.632	0.346326
O95104	25.7388	25.7998	26.0436	26.0645	25.6261	25.6688	25.7187	25.9465	26.2489	25.9949	25.8824	25.4966	0.166858	-0.0742346	0.24334	0.110678	0.145437	-0.0694059	25.8607	0.161264	25.7865	0.241703	25.9714	0.26597	25.7913	0.261351
O95139	25.9988	25.8896	26.1325	26.1446	26.0937	25.6765	26.1535	26.2619	25.6109	25.4518	25.7629	25.9659	0.0757667	-0.0353578	0.00277518	0.00181134	0.782086	-0.280101	26.007	0.121665	25.9716	0.256805	26.0088	0.348789	25.7269	0.258926
O95140	25.5275	26.0865	25.8583	25.8344	26.1581	25.5066	25.7688	26.3531	26.0723	25.5166	25.5308	24.9123	0.0118645	0.00892766	0.441305	0.240665	0.902864	-0.504205	25.8241	0.28104	25.833	0.325746	26.0648	0.292222	25.3199	0.353081
O95149	26.73	26.1903	25.3569	26.371	26.1715	26.5929	-	-	-	25.9142	26.3186	26.0389	0.274993	0.286061	-	0	0.0014439	-0.00184504	26.0924	0.691753	26.3785	0.210808	-	-	26.0906	0.207121
O95155	25.236	25.4303	25.4749	25.1571	25.1957	25.5416	24.6764	25.2	25.3542	25.0542	25.2451	25.3459	0.225547	-0.0822392	0.62712	-0.303493	0.664942	-0.165276	25.3804	0.127029	25.2981	0.211721	25.0769	0.355273	25.2151	0.148147
O95159	24.6426	24.8546	25.8956	-	25.074	24.6534	-	24.8987	25.3922	-	24.8683	24.7034	-	0	-	0	-	0	25.1309	0.67064	24.8637	0.297439	25.1455	0.348939	24.7859	0.116602
O95163	27.6335	27.7568	27.579	27.5791	27.4982	27.4203	27.5906	27.6387	27.4877	27.7027	27.6143	27.725	1.05872	-0.157239	0.538093	-0.0840715	0.143763	0.0242297	27.6564	0.0911402	27.4992	0.0794089	27.5724	0.0771576	27.6807	0.0585531
O95167	-	24.6054	-	-	-	-	-	25.0934	24.2372	-	24.9318	-	-	0	-	0	-	0	24.6054	-	-	-	24.6653	0.605374	24.9318	-
O95168	27.2633	27.375	27.2821	27.5591	27.4124	27.1883	27.3868	27.7356	27.1124	27.2984	27.7013	27.2687	0.284224	0.0798098	0.222824	0.104818	0.332671	0.116014	27.3068	0.0598215	27.3866	0.186745	27.4116	0.31237	27.4228	0.241678
O95169	-	23.9761	-	23.5838	24.2227	23.7556	24.474	24.277	23.3951	23.5077	24.4335	24.1271	-	0	-	0	-	0	23.9761	-	23.854	0.33059	24.0487	0.574553	24.0228	0.471625
O95182	27.1133	27.3154	27.2836	27.4789	27.1803	27.3252	27.2584	27.187	27.6181	27.355	27.3104	27.1414	0.353568	0.0906919	0.326337	0.117041	0.127882	0.0315126	27.2374	0.1087	27.3281	0.149357	27.3545	0.231059	27.2689	0.112665
O95197	28.8568	29.1274	29.3145	29.4822	28.9857	29.3145	29.4868	29.0462	29.3111	29.4129	28.834	29.0465	0.337725	0.161279	0.420036	0.181846	0.00265186	-0.00174522	29.0996	0.230096	29.2608	0.252566	29.2814	0.221797	29.0978	0.292828
O95202	28.3704	28.4045	28.3987	28.4367	28.4129	28.3614	28.5829	28.5307	28.525	28.3519	28.5209	28.5577	0.1943	0.0124633	2.72827	0.154993	0.596101	0.0856253	28.3912	0.01828	28.4037	0.0385215	28.5462	0.0318926	28.4768	0.109765
O95208	25.936	26.3025	26.2446	25.8861	26.2278	26.1482	26.0873	26.2063	26.3437	25.9885	26.217	26.379	0.182674	-0.0736446	0.14017	0.0514037	0.0738774	0.0337842	26.161	0.196994	26.0874	0.178793	26.2124	0.128324	26.1948	0.196155
O95210	-	23.9984	-	24.3075	24.1761	24.3838	23.9459	24.2371	-	23.9651	24.0996	-	-	0	-	0	-	0	23.9984	-	24.2891	0.105061	24.0915	0.205892	24.0323	0.0950981
O95218	26.7439	26.9173	26.8887	26.6027	26.7498	26.9851	26.5617	27.2124	26.7199	26.0824	27.0442	26.9185	0.223491	-0.0707467	0.0308954	-0.0186329	0.213029	-0.168253	26.85	0.0929337	26.7792	0.192884	26.8313	0.33938	26.6817	0.52278
O95219	24.7795	24.9143	24.9582	24.7426	24.9865	24.925	24.7986	25.0362	25.4354	25.1479	24.9194	25.1625	0.00241616	0.000672023	0.45993	0.20603	0.945251	0.192599	24.884	0.0931345	24.8847	0.126827	25.0901	0.321789	25.0766	0.136329
O95232	26.9886	27.0758	27.4067	27.4355	27.1359	27.1295	27.5539	27.1193	27.2556	27.1348	27.2983	27.038	0.179234	0.0766106	0.350476	0.15258	2.79e-05	1.27e-05	27.157	0.220546	27.2336	0.174832	27.3096	0.222279	27.157	0.131584
O95235	24.3086	24.2853	24.3582	24.7044	24.1889	24.7682	23.4476	24.7607	25.0494	24.2622	24.0753	24.0706	0.569319	0.236459	0.0723699	0.101872	1.27594	-0.181329	24.3174	0.0372514	24.5538	0.317664	24.4192	0.853772	24.136	0.109283
O95239	26.1705	26.0389	26.3822	26.0166	25.9646	26.3021	25.4616	25.8073	25.8824	26.0318	25.8983	26.2498	0.286213	-0.102791	1.36964	-0.480078	0.406633	-0.137234	26.1972	0.173226	26.0944	0.181705	25.7171	0.22445	26.06	0.177444
O95248	-	23.2162	-	23.097	-	-	-	23.1123	23.2378	23.0748	23.0511	-	-	0	-	0	-	0	23.2162	-	23.097	-	23.1751	0.08877	23.063	0.0168102
O95249	26.5879	26.975	26.9418	27.1162	27.2388	26.9047	26.8789	27.0676	26.621	26.6686	26.8893	27.0351	0.731273	0.251697	0.0397371	0.0209459	0.0625214	0.0294024	26.8349	0.21453	27.0866	0.16901	26.8558	0.224204	26.8643	0.184514
O95251	24.9544	25.3115	24.8812	25.0103	24.8524	24.6295	25.3672	24.6575	25.2241	25.0511	25.5379	24.3299	0.560305	-0.218266	0.0455976	0.0339076	0.0709685	-0.0760733	25.049	0.230217	24.8307	0.19134	25.0829	0.375327	24.9729	0.607811
O95260	25.3927	25.0153	25.2723	25.1934	25.3902	25.4742	25.5899	25.2125	26.1347	25.1244	25.5595	25.6713	0.380374	0.125807	0.653682	0.418907	0.488405	0.224938	25.2268	0.192764	25.3526	0.144152	25.6457	0.463664	25.4517	0.288944
O95292	27.9191	28.055	28.0996	28.1808	28.1878	27.9215	28.078	27.7204	28.0582	28.0697	28.1322	28.1471	0.281771	0.0721289	0.220201	-0.0723839	0.706867	0.0917492	28.0246	0.094061	28.0967	0.151766	27.9522	0.200993	28.1163	0.0410225
O95297	26.1899	25.3949	26.0424	25.1814	25.4707	25.6186	25.8474	25.8877	25.3664	25.9174	25.8347	25.4786	0.753203	-0.45218	0.232256	-0.175215	0.18032	-0.132153	25.8757	0.422878	25.4236	0.222416	25.7005	0.290036	25.7436	0.233141
O95298;E9PQ53	26.5253	26.522	26.1148	26.756	26.6796	26.5712	26.7715	26.5608	26.6595	26.7183	26.6807	26.3298	0.896767	0.281586	0.861743	0.276584	0.440445	0.188912	26.3874	0.236029	26.6689	0.0928222	26.6639	0.105437	26.5763	0.214272
O95299	28.6807	29.0245	28.3242	28.9674	29.0526	28.9838	28.9607	28.9406	28.7661	28.7478	28.9792	28.7108	0.729763	0.324776	0.430292	0.212681	0.245819	0.136106	28.6765	0.350147	29.0013	0.0452257	28.8892	0.107021	28.8126	0.145439
O95302	27.1833	27.2593	27.1875	27.3316	27.3782	27.2742	27.0274	27.3247	27.4669	27.1335	27.3653	27.0732	1.41297	0.117947	0.181891	0.0629603	0.0736198	-0.0193825	27.21	0.0426852	27.328	0.052083	27.273	0.224276	27.1906	0.154215
O95336	27.2832	27.6295	26.8846	27.2445	27.6402	27.1458	27.4826	27.7654	27.2407	27.2083	27.622	27.3527	0.106643	0.0777181	0.365791	0.230477	0.200472	0.12854	27.2658	0.37276	27.3435	0.26168	27.4963	0.262606	27.3943	0.209982
O95340	27.7835	28.0581	27.9369	27.773	28.0121	27.7946	28.1024	28.1272	27.5088	27.8672	27.8959	27.7593	0.236403	-0.066227	0.0204967	-0.0133584	0.403465	-0.0853875	27.9262	0.137619	27.8599	0.132239	27.9128	0.350054	27.8408	0.0720298
O95347	29.5827	29.4447	29.7498	29.4322	29.3551	29.5136	29.2088	29.3666	29.6133	29.548	29.3478	29.5313	0.732014	-0.158767	0.596483	-0.196153	0.462388	-0.116719	29.5924	0.152797	29.4336	0.0792269	29.3962	0.203869	29.4757	0.111091
O95352	25.8884	25.812	25.9806	25.6259	25.698	25.6922	24.9922	26.1344	26.1931	25.8551	25.9794	26.1069	1.83157	-0.221628	0.110647	-0.120412	0.423039	0.0867805	25.8937	0.0843903	25.672	0.0400449	25.7733	0.677029	25.9804	0.125925
O95359	28.3273	28.0715	27.8489	28.0501	28.1985	27.8733	28.312	27.9648	27.8546	28.3381	28.2753	27.971	0.0892013	-0.0419254	0.0694073	-0.0387541	0.248684	0.112269	28.0826	0.23941	28.0406	0.162846	28.0438	0.238703	28.1948	0.196334
O95361;Q309B1	28.4554	28.5064	28.1577	28.2327	28.217	28.4307	27.4023	27.9426	28.0875	28.2285	28.2464	28.4392	0.24481	-0.079703	1.12488	-0.562385	0.206969	-0.0684783	28.3732	0.188345	28.2935	0.119065	27.8108	0.361062	28.3047	0.116828
O95363	24.9913	25.0749	24.5636	-	25.0698	24.7481	24.3578	24.8271	24.4531	25.0357	24.9193	-	-	0	0.706828	-0.330599	-	0	24.8766	0.274254	24.9089	0.227507	24.546	0.248034	24.9775	0.0822437
O95365	-	-	24.8175	-	-	-	-	-	25.9195	-	-	25.533	-	0	-	0	-	0	24.8175	-	-	-	25.9195	-	25.533	-
O95372	26.7136	27.2414	24.6577	26.5737	26.1539	26.421	26.852	26.899	26.6948	26.5217	26.5697	-	0.0789748	0.17867	0.316335	0.611052	-	0	26.2042	1.36508	26.3829	0.212474	26.8153	0.106899	26.5457	0.0339575
O95373	29.4319	29.493	29.6424	29.3969	29.4654	29.5013	29.2183	29.3502	29.2971	29.3478	29.3293	29.5175	0.415059	-0.0679086	1.47866	-0.233899	0.648719	-0.124247	29.5224	0.108294	29.4545	0.0530111	29.2885	0.0663387	29.3982	0.103697
O95376	25.9947	25.9393	26.3101	25.829	26.0801	25.9793	25.8762	26.0713	25.9608	26.121	26.3127	26.1758	0.362224	-0.118582	0.363453	-0.111928	0.400453	0.12183	26.0814	0.200006	25.9628	0.126362	25.9694	0.0978422	26.2032	0.0987348
O95379	26.501	25.9197	23.4823	25.5754	25.7652	26.416	25.8916	26.275	25.7958	26.5246	26.3102	24.1472	0.256085	0.617854	0.2975	0.686439	0.108625	0.359633	25.301	1.6016	25.9189	0.44088	25.9874	0.253567	25.6606	1.31508
O95391	24.1994	24.3632	24.9424	24.2752	-	24.6623	24.2792	24.7588	24.7895	24.0805	24.7364	24.7153	-	0	0.142652	0.107508	0.00959857	0.00908407	24.5017	0.39037	24.4688	0.27374	24.6092	0.286146	24.5107	0.37275
O95394	27.2758	27.037	27.0917	26.9191	27.1187	27.1756	27.2351	27.2658	27.1512	27.1727	27.2456	27.3036	0.235925	-0.0636775	0.443539	0.0825399	0.578126	0.10582	27.1348	0.125104	27.0711	0.134698	27.2174	0.0593059	27.2406	0.065553
O95395	24.562	24.0261	24.0948	24.3837	-	24.1739	23.9091	23.8641	23.9317	24.2987	23.8807	23.8912	-	0	0.896684	-0.325961	0.396684	-0.20405	24.2276	0.291594	24.2788	0.148323	23.9017	0.0344362	24.0236	0.238355
O95396	24.2691	22.7159	24.6762	24.1887	24.0667	23.8867	24.3424	24.3277	24.0587	23.8652	24.158	23.8931	0.0948965	0.1603	0.230912	0.355869	0.0482273	0.0850646	23.887	1.0345	24.0473	0.151906	24.2429	0.159701	23.9721	0.161586
O95400	26.5373	26.5346	26.6671	26.6238	26.6046	26.7173	26.4069	26.5422	26.8315	26.5099	26.4314	26.3202	0.544736	0.0688674	0.0353802	0.0138664	1.06414	-0.159173	26.5797	0.0757213	26.6485	0.0602809	26.5935	0.216879	26.4205	0.0953484
O95425	23.3805	24.601	23.6605	24.002	24.2394	22.5503	25.9591	25.6257	24.539	24.4574	25.111	24.4153	0.165757	-0.283396	1.23994	1.49395	0.837513	0.780572	23.8807	0.639388	23.5973	0.914416	25.3746	0.742648	24.6612	0.390079
O95429	24.6947	24.3348	24.1694	-	-	24.8787	-	24.583	24.6355	24.8529	-	24.3727	-	0	-	0	-	0	24.3996	0.268576	24.8787	-	24.6092	0.0371486	24.6128	0.339592
O95433	31.5858	31.4216	31.4191	31.4731	31.4485	31.6394	31.4379	31.3599	31.5008	31.5826	31.3209	31.5575	0.213839	0.044857	0.245764	-0.0426235	0.0391094	0.0115089	31.4755	0.0955124	31.5203	0.103847	31.4329	0.070578	31.487	0.1444
O95453	27.821	27.9088	28.02	28.0453	27.6996	27.6306	27.8998	27.8569	27.8784	27.6381	27.7221	27.9606	0.371555	-0.124777	0.258385	-0.0382366	0.564825	-0.142997	27.9166	0.0997281	27.7918	0.222223	27.8784	0.0214586	27.7736	0.167286
O95456	27.1827	27.1765	27.1421	27.06	27.1821	27.3724	26.7605	26.6628	27.0279	27.0155	27.1352	27.2244	0.153638	0.0377223	1.47696	-0.350025	0.272656	-0.0420475	27.1671	0.0218729	27.2048	0.157403	26.8171	0.189032	27.125	0.104825
O95466	26.051	25.9486	25.8967	25.9471	26.0665	25.5751	25.8963	25.8288	25.4596	25.8635	25.7883	25.6334	0.264405	-0.102502	0.762688	-0.237185	1.17505	-0.203667	25.9654	0.0785321	25.8629	0.256305	25.7282	0.235043	25.7617	0.117289
O95470	27.1453	26.9468	27.1487	27.0037	27.2992	27.2982	27.0465	27.1157	27.154	26.8591	26.9691	27.1665	0.432393	0.120069	0.12447	0.0251033	0.297188	-0.0820402	27.0803	0.115591	27.2003	0.170321	27.1054	0.0545162	26.9982	0.155773
O95476	24.4614	24.8022	24.7901	24.8131	-	24.8017	25.0217	-	-	-	24.7424	-	-	0	-	0	-	0	24.6846	0.19339	24.8074	0.00809489	25.0217	-	24.7424	-
O95478	28.6116	28.8731	28.471	29.019	28.4972	28.6662	28.9851	28.8144	27.8316	28.4303	28.745	28.8061	0.144868	0.0755437	0.10293	-0.108231	0.017098	0.0085303	28.6519	0.204061	28.7275	0.266226	28.5437	0.622578	28.6605	0.201648
O95479	24.1092	24.0422	24.1521	24.5326	24.3846	24.3953	23.8457	23.7741	24.3316	23.575	24.4649	24.8153	2.37357	0.336336	0.263069	-0.117374	0.189966	0.18392	24.1012	0.05538	24.4375	0.0825428	23.9838	0.303295	24.2851	0.639449
O95486	25.5696	25.5479	25.6814	25.7946	25.5485	25.7794	25.5436	25.6955	25.5574	25.3907	25.6157	25.8065	0.529117	0.107832	0.00427386	-0.00083224	0.0121675	0.00468254	25.5996	0.0716039	25.7075	0.137929	25.5988	0.0840251	25.6043	0.208134
O95487	26.3484	26.2899	26.2588	26.252	26.2521	26.3062	26.2391	26.0909	25.9664	26.3346	26.097	26.0819	0.382151	-0.0289561	1.13356	-0.200223	0.675646	-0.127844	26.299	0.0454663	26.2701	0.0312672	26.0988	0.136504	26.1712	0.141724
O95551	24.6924	24.4846	24.4245	24.8683	24.737	24.5272	24.6025	24.288	24.7767	24.5252	24.1369	24.4226	0.620296	0.177003	0.0455106	0.02189	0.536191	-0.172271	24.5338	0.140561	24.7108	0.172051	24.5557	0.247664	24.3615	0.201209
O95563	-	-	-	-	-	-	-	-	23.2357	-	-	22.9547	-	0	-	0	-	0	-	-	-	-	23.2357	-	22.9547	-
O95571	26.3296	26.5316	26.581	26.3969	26.6862	26.2634	26.5587	27.064	26.7411	26.4289	26.2858	26.4945	0.0765975	-0.0319131	0.857237	0.307195	0.323733	-0.0776927	26.4807	0.133217	26.4488	0.216129	26.7879	0.255916	26.4031	0.106689
O95573	28.6332	28.5183	28.5882	28.7522	28.5966	28.5079	28.9373	28.6679	28.6004	28.7637	28.4775	28.5855	0.189447	0.0390231	0.648722	0.155312	0.117424	0.0290012	28.5799	0.0578922	28.6189	0.123627	28.7352	0.178258	28.6089	0.144498
O95602	26.1189	26.1392	26.3057	26.3013	26.2621	26.1811	25.8218	26.1603	25.8525	26.0596	26.1176	26.3023	0.364596	0.0602016	0.921848	-0.243099	0.108183	-0.0281804	26.188	0.10249	26.2482	0.0613256	25.9449	0.187153	26.1598	0.126735
O95613	-	-	-	22.7618	23.123	-	23.1135	-	-	-	-	-	-	0	-	0	-	0	-	-	22.9424	0.255371	23.1135	-	-	-
O95619	23.2919	24.3869	25.0179	24.0241	24.4959	24.5487	24.1991	24.2121	24.6517	23.7689	24.1287	-	0.0825804	0.124003	0.0820961	0.12208	-	0	24.2322	0.873305	24.3562	0.28883	24.3543	0.257664	23.9488	0.254432
O95625	-	-	-	-	-	23.994	-	-	23.3384	-	-	23.1952	-	0	-	0	-	0	-	-	23.994	-	23.3384	-	23.1952	-
O95628	23.6975	23.7267	-	23.6585	24.0184	23.4305	23.4629	23.6976	23.5326	23.4516	-	-	-	0	-	0	-	0	23.7121	0.0206364	23.7025	0.296444	23.5644	0.120562	23.4516	-
O95630	25.9865	26.134	26.4423	25.865	26.1272	26.3439	25.9595	26.1582	26.1254	25.9605	25.9424	26.2224	0.145579	-0.0755609	0.292043	-0.106576	0.378187	-0.145842	26.1876	0.23256	26.112	0.239794	26.081	0.106546	26.0417	0.156677
O95639	-	24.5757	25.1516	24.2133	24.5833	24.4586	-	24.9102	24.1712	24.2938	24.6411	24.6412	-	0	-	0	-	0	24.8636	0.407178	24.4184	0.188201	24.5407	0.522537	24.5254	0.200533
O95671	25.8862	25.6189	25.8399	25.85	25.9685	25.5063	25.7834	26.1102	25.98	25.9235	26.1089	25.7787	0.0138143	-0.00673548	0.630992	0.176202	0.543849	0.155338	25.7817	0.142837	25.7749	0.240094	25.9579	0.164519	25.937	0.165506
O95674	26.3361	26.6811	26.8517	27.1621	27.1545	26.3158	27.3486	26.8247	26.682	26.5757	26.9384	26.7442	0.327978	0.25448	0.578787	0.328771	0.283807	0.129781	26.623	0.262663	26.8775	0.486435	26.9518	0.35097	26.7528	0.181509
O95677	23.5478	-	-	-	-	-	-	-	23.5556	-	-	23.4571	-	0	-	0	-	0	23.5478	-	-	-	23.5556	-	23.4571	-
O95684	25.5807	24.7411	25.3449	-	24.9629	24.2598	24.8177	25.0349	25.2749	25.022	24.613	25.1498	-	0	0.252212	-0.179736	0.420692	-0.293919	25.2222	0.432993	24.6113	0.497179	25.0425	0.228666	24.9283	0.280421
O95696	-	23.7869	24.2408	-	-	-	24.025	-	23.8335	23.32	-	24.3162	-	0	-	0	-	0	24.0138	0.320996	-	-	23.9293	0.13535	23.8181	0.704376
O95707	25.378	25.5697	25.3827	25.564	25.5391	25.1051	25.2538	25.0803	24.7636	25.5591	25.3671	25.2623	0.0895598	-0.0407283	1.23109	-0.41088	0.166064	-0.0473289	25.4435	0.10932	25.4027	0.258033	25.0326	0.248544	25.3961	0.15053
O95714	26.0415	26.0467	26.1152	25.7589	26.0188	25.714	25.6101	25.9167	25.5441	25.9741	26.0292	25.8743	1.13909	-0.237239	1.49144	-0.377503	0.995356	-0.10859	26.0678	0.0411216	25.8306	0.164589	25.6903	0.198793	25.9592	0.0785023
O95716	25.4798	25.1944	24.8592	25.443	25.4782	25.4264	25.2115	24.6228	24.6754	24.4399	25.1124	25.1933	0.686083	0.271435	0.585943	-0.341201	0.367657	-0.26258	25.1778	0.310622	25.4492	0.026449	24.8366	0.325747	24.9152	0.413567
O95721	24.9542	25.182	25.081	24.9506	25.2468	25.5017	24.2413	25.0089	24.786	24.9358	24.7232	25.0483	0.393559	0.160646	0.763353	-0.393684	0.665071	-0.169983	25.0724	0.114124	25.233	0.275843	24.6787	0.394843	24.9024	0.165064
O95747	27.4924	27.5323	27.6296	27.3807	27.58	27.6883	27.5094	27.6976	27.5328	27.551	27.6477	27.7114	0.00578046	-0.00174332	0.147507	0.0285072	0.618371	0.0852318	27.5514	0.0706167	27.5497	0.156033	27.5799	0.102595	27.6367	0.0807497
O95749	-	23.7074	-	-	23.6305	23.4138	24.2913	-	23.3738	-	-	-	-	0	-	0	-	0	23.7074	-	23.5221	0.153218	23.8326	0.648736	-	-
O95757	27.6002	28.0025	27.8962	27.5646	27.4751	27.7588	27.2539	27.7731	27.8009	27.6516	27.7995	27.6953	0.729238	-0.23347	0.447929	-0.223674	0.386055	-0.117461	27.833	0.208485	27.5995	0.145019	27.6093	0.30812	27.7155	0.0759796
O95758	27.3403	27.2109	27.9067	27.5653	27.3924	27.5938	27.736	28.0785	27.5873	27.566	27.9638	28.0124	0.0479459	0.0311673	0.537074	0.314645	0.6361	0.361445	27.486	0.370068	27.5172	0.10898	27.8006	0.251879	27.8474	0.24492
O95759	-	-	-	-	23.7011	23.6032	-	-	23.6332	-	-	23.5039	-	0	-	0	-	0	-	-	23.6522	0.0692449	23.6332	-	23.5039	-
O95772	24.6649	24.7569	24.6883	-	24.3656	24.8376	-	24.6264	24.3561	24.6213	24.5712	24.9226	-	0	-	0	0.00476333	0.00164604	24.7034	0.0478361	24.6016	0.333752	24.4912	0.191135	24.705	0.190092
O95777	27.5427	27.4148	26.9906	27.3331	27.4806	27.2274	27.6242	26.9258	27.5116	27.4638	27.6526	27.7445	0.0588832	0.0310014	0.0473866	0.0378195	0.750693	0.304243	27.316	0.288964	27.347	0.127191	27.3539	0.374961	27.6203	0.143085
O95782	28.6998	28.8041	28.9722	28.7447	28.7025	28.8011	28.853	28.6867	28.7678	28.5345	28.791	28.7281	0.377849	-0.0759379	0.238554	-0.0561988	0.565022	-0.140841	28.8254	0.137485	28.7494	0.0494871	28.7692	0.0831757	28.6845	0.133681
O95785	23.7176	23.451	23.4633	23.3506	24.0012	-	23.4329	24.088	23.7952	23.4989	24.6704	-	-	0	0.474457	0.228055	-	0	23.544	0.150535	23.6759	0.460055	23.772	0.328157	24.0847	0.828428
P25490	26.7719	27.12	27.0245	26.2275	26.1094	26.3383	26.6095	26.7119	25.6677	26.0794	26.9189	27.0133	2.42925	-0.747066	0.857769	-0.642471	0.406949	-0.301608	26.9722	0.179867	26.2251	0.114443	26.3297	0.575606	26.6705	0.514077
O95793	27.3852	27.4369	27.6074	27.503	27.5447	27.4973	27.4	27.3957	27.3879	27.1189	27.3702	27.4682	0.218002	0.0385132	0.538078	-0.0819734	0.564493	-0.157366	27.4765	0.116276	27.515	0.0258444	27.3945	0.00613473	27.3191	0.180174
O95801	25.7599	25.3574	26.2263	25.6718	25.7991	25.7209	25.1972	25.3736	25.8309	25.6197	25.5736	25.784	0.0697612	-0.0506236	0.427035	-0.313988	0.179169	-0.12209	25.7812	0.434806	25.7306	0.0642134	25.4672	0.327043	25.6591	0.110607
O95810	27.567	27.2387	28.0643	27.8178	27.3621	27.7399	27.6896	27.5029	27.8158	27.434	27.5862	27.907	0.019849	0.0165838	0.0623525	0.0460676	0.0229205	0.0190423	27.6234	0.41566	27.6399	0.243743	27.6694	0.157439	27.6424	0.241479
O95816	28.7757	28.6891	28.8269	28.7402	28.7069	28.5408	28.7442	28.6067	28.5683	28.4483	28.4156	28.4872	0.617851	-0.101273	0.863814	-0.124161	2.64269	-0.313553	28.7639	0.0696936	28.6626	0.106832	28.6397	0.092466	28.4504	0.0358474
O95817	26.5016	26.7007	26.9666	26.6881	26.8388	27.0699	25.9543	26.4585	26.517	26.3599	26.1379	26.9136	0.337416	0.142619	0.858203	-0.41304	0.400029	-0.252471	26.723	0.233326	26.8656	0.192319	26.3099	0.309401	26.4705	0.399505
O95819	25.9382	26.1631	26.7238	26.0842	26.4858	26.3665	25.7903	25.8609	26.4121	26.1709	25.8992	26.4968	0.0486057	0.0371685	0.344551	-0.253923	0.106937	-0.0860837	26.275	0.404581	26.3122	0.20622	26.0211	0.340469	26.1889	0.299199
O95822	23.6761	23.862	24.1476	24.1704	23.5674	24.3553	24.4278	24.1834	24.6282	23.9429	24.1277	24.4451	0.189286	0.135839	1.29156	0.517959	0.619366	0.276692	23.8952	0.237499	24.0311	0.412001	24.4132	0.222758	24.1719	0.254019
O95825	25.7705	-	-	25.3747	-	25.8666	-	-	-	-	25.157	24.9495	-	0	-	0	-	0	25.7705	-	25.6207	0.34782	-	-	25.0532	0.146671
O95831	29.3416	29.281	29.3466	29.4558	29.3909	29.3786	29.4371	29.4424	29.4908	29.4994	29.4207	29.4956	1.25607	0.0853825	2.10356	0.133684	1.96137	0.148818	29.3231	0.0364976	29.4085	0.0414951	29.4568	0.0295756	29.4719	0.0443608
O95832	24.4273	24.1283	25.2113	-	-	25.3419	-	-	24.9443	24.1458	-	24.9729	-	0	-	0	-	0	24.589	0.559319	25.3419	-	24.9443	-	24.5593	0.584836
O95834	26.1555	25.9393	25.7357	25.9556	25.7896	25.6616	25.7719	25.8563	25.7225	25.6035	26.1329	25.6924	0.404144	-0.141214	0.556781	-0.159927	0.262184	-0.133898	25.9435	0.209919	25.8023	0.147426	25.7836	0.0676254	25.8096	0.283477
O95858	26.2713	25.591	26.1438	25.9739	25.8711	25.942	25.803	25.2085	26.3182	26.2096	25.7293	26.1614	0.126826	-0.0730171	0.231107	-0.225461	0.0412959	0.0313822	26.002	0.361662	25.929	0.0526667	25.7766	0.555295	26.0334	0.2645
O95861	27.5568	27.0457	27.2291	27.1139	26.7632	26.7866	26.5147	26.9726	26.9985	27.0054	26.9842	27.2929	0.972874	-0.389334	0.969014	-0.448601	0.436818	-0.183029	27.2772	0.25889	26.8879	0.196062	26.8286	0.272136	27.0942	0.172422
P13498	26.5551	26.2705	26.7829	26.1822	26.6879	26.5047	26.1402	25.983	25.4423	25.9604	25.7158	25.2217	0.13749	-0.0779215	1.23876	-0.681002	1.57827	-0.903547	26.5362	0.256769	26.4583	0.256064	25.8552	0.36608	25.6326	0.376307
O95865	26.1033	26.1318	26.1073	26.3289	26.2042	26.0956	26.186	25.9322	26.2858	26.1972	26.3341	26.0814	0.632582	0.0954475	0.0678048	0.0205193	0.540632	0.0901019	26.1141	0.0153977	26.2096	0.11675	26.1347	0.182319	26.2042	0.126527
O95870	24.3663	24.6853	24.9712	24.8138	25.064	24.458	25.4497	25.0134	24.6109	24.9019	25.0754	24.9343	0.157719	0.104326	0.514613	0.350396	0.744385	0.296258	24.6743	0.302636	24.7786	0.304531	25.0247	0.419477	24.9705	0.0922248
O95881	27.6017	27.5367	27.5028	27.6416	27.509	27.7918	27.713	27.5904	27.615	27.8196	27.5177	27.7833	0.50709	0.100445	0.91045	0.0924009	0.736627	0.159814	27.547	0.0502419	27.6475	0.141517	27.6394	0.0648765	27.7069	0.16479
O95900	24.6419	-	25.2237	24.3482	24.8726	24.756	24.3915	24.538	24.3872	24.0025	24.9625	25.1442	-	0	-	0	-	0	24.9328	0.411407	24.6589	0.275332	24.4389	0.0858365	24.7031	0.613489
O95905	25.352	25.6418	25.8972	25.6681	25.2832	25.6258	25.1654	25.1219	23.4822	24.9398	25.4691	25.0931	0.20266	-0.104618	0.838332	-1.04049	0.974822	-0.46299	25.6303	0.272774	25.5257	0.211086	24.5898	0.959468	25.1673	0.272343
O95926	24.2912	23.8342	-	24.0477	24.2557	23.4613	-	23.8334	24.6095	23.8004	23.3177	24.3189	-	0	-	0	-	0	24.0627	0.323155	23.9216	0.411977	24.2214	0.548838	23.8123	0.500728
O95983	26.4248	26.7988	26.1617	26.4602	26.7708	26.3497	26.0978	26.4377	26.7277	26.2861	26.4943	26.7996	0.104784	0.0650743	0.0541456	-0.0407543	0.0978377	0.0648619	26.4618	0.320172	26.5269	0.218337	26.421	0.315285	26.5267	0.258275
O95985	23.3521	-	-	23.0687	-	-	-	23.1631	-	22.8703	-	-	-	0	-	0	-	0	23.3521	-	23.0687	-	23.1631	-	22.8703	-
O95989	25.4034	25.1217	25.5774	-	-	-	24.699	-	-	-	-	-	-	0	-	0	-	0	25.3675	0.229965	-	-	24.699	-	-	-
O95994	29.8535	29.0421	28.9035	30.5586	29.8082	29.7245	31.1792	30.1831	30.0606	30.0923	29.4464	29.7869	0.896036	0.764086	1.22862	1.20791	0.657933	0.50883	29.2664	0.513198	30.0305	0.459336	30.4743	0.61354	29.7752	0.32313
O95999	24.9746	25.4743	25.1866	24.8934	24.4975	24.9744	25.3537	24.7741	25.7529	25.4378	25.4905	25.4077	0.959541	-0.423374	0.0913131	0.0817286	0.72847	0.233521	25.2118	0.250781	24.7884	0.255223	25.2935	0.49215	25.4453	0.0419002
O96000	27.8957	27.8763	28.0953	28.1622	28.0329	28.1296	28.213	28.2415	28.1626	28.1057	28.1061	28.1253	0.887742	0.152464	1.56096	0.249943	1.04714	0.156658	27.9558	0.121217	28.1082	0.0672567	28.2057	0.039953	28.1124	0.0111994
O96005	28.7646	28.6899	28.6771	28.681	28.8315	28.6465	28.5684	28.5349	28.6816	28.6011	28.5676	28.5452	0.0495396	0.00909678	1.04218	-0.115566	1.92645	-0.139221	28.7105	0.0472714	28.7196	0.0983751	28.595	0.0768423	28.5713	0.0281422
O96006	-	25.1996	25.877	24.9193	25.2136	25.2571	25.7495	25.4336	25.4807	25.5253	25.0799	25.5427	-	0	-	0	-	0	25.5383	0.478966	25.13	0.183759	25.5546	0.170426	25.3826	0.262299
O96007	24.9158	24.5819	24.5286	24.5775	-	-	23.4079	23.2767	24.5194	24.3892	23.6419	-	-	0	1.07232	-0.940767	-	0	24.6754	0.209865	24.5775	-	23.7347	0.682725	24.0155	0.528428
O96008	30.5176	30.2219	30.3758	30.4094	30.3157	30.2492	30.2808	30.5279	30.3602	30.2318	30.633	30.3108	0.184312	-0.0469716	0.0551184	0.0179278	0.0460324	0.0201174	30.3718	0.147856	30.3248	0.0804951	30.3897	0.12615	30.3919	0.212499
O96011	26.1581	25.5587	25.42	26.0342	26.3357	25.9977	26.0524	25.8365	26.1892	25.8621	26.1022	25.9261	0.752386	0.41029	0.559727	0.313787	0.455916	0.251205	25.7123	0.392306	26.1225	0.185524	26.026	0.177863	25.9635	0.12432
O96013	27.288	27.201	27.0451	26.753	27.0056	27.1409	27.0199	26.857	27.2252	27.2485	26.7742	27.0302	0.721835	-0.211501	0.489927	-0.144007	0.446604	-0.160375	27.178	0.123054	26.9665	0.196882	27.034	0.184507	27.0176	0.23743
O96017	23.1668	23.4913	-	24.193	-	-	23.185	-	23.5152	24.3334	23.0568	23.9165	-	0	-	0	-	0	23.3291	0.229434	24.193	-	23.3501	0.233472	23.7689	0.650957
O96019	28.1255	28.2544	28.4021	28.2719	28.0962	28.3712	27.9895	28.2662	28.3969	28.241	28.013	28.324	0.0429518	-0.014279	0.107986	-0.0431315	0.215691	-0.0680288	28.2607	0.138434	28.2464	0.139219	28.2176	0.20803	28.1927	0.161047
O96028	23.9925	23.59	-	23.7057	-	-	-	23.8169	23.8306	-	-	23.7096	-	0	-	0	-	0	23.7912	0.284592	23.7057	-	23.8238	0.00968771	23.7096	-
P00156	26.7394	25.9305	26.3288	26.3993	26.568	-	26.5138	26.4527	26.9352	26.8287	26.3858	-	-	0	0.467759	0.300957	-	0	26.3329	0.40447	26.4836	0.119292	26.6339	0.262718	26.6073	0.313138
P00167	28.5837	28.2639	27.7396	29.025	28.6513	28.6107	28.5258	28.8916	28.1115	28.3077	28.8085	28.7767	0.949845	0.566612	0.397904	0.313921	0.670527	0.435242	28.1957	0.426176	28.7623	0.228362	28.5096	0.390288	28.631	0.280376
P00338	34.0411	33.7976	33.8952	33.7611	33.7636	33.7289	33.6022	33.6261	33.819	34.1549	33.8216	33.7765	1.05016	-0.160088	1.0917	-0.228834	0.0152489	0.00638453	33.9113	0.122536	33.7512	0.0193251	33.6825	0.118842	33.9177	0.206679
P00352	33.7312	33.7914	33.7402	33.8542	33.962	33.6251	33.9817	34.0712	33.928	34.1266	33.9587	33.6534	0.23065	0.0594699	2.19482	0.23938	0.4952	0.158656	33.7543	0.0324771	33.8137	0.17206	33.9936	0.0723252	33.9129	0.239908
P00367	29.4923	29.748	29.3529	29.7341	29.7536	29.6398	30.0688	29.6206	29.8719	29.7624	29.7351	29.6496	0.668236	0.178122	0.863535	0.322718	0.698185	0.184677	29.531	0.200372	29.7092	0.0608392	29.8538	0.224682	29.7157	0.058856
P15428	27.3976	27.8318	27.5269	27.1397	27.6058	27.6445	26.2027	26.953	26.8771	26.8167	27.1486	27.0751	0.231331	-0.122131	1.54408	-0.907815	1.60401	-0.571985	27.5854	0.222951	27.4633	0.28096	26.6776	0.413048	27.0135	0.174352
P00387	27.6942	27.702	27.8342	27.9453	27.5889	27.4929	27.8048	27.7735	27.6559	27.7425	27.6562	27.6769	0.177569	-0.0677706	0.00662505	0.00129509	0.420259	-0.0516052	27.7435	0.07867	27.6757	0.23838	27.7448	0.0784758	27.6919	0.0450461
P00390	30.2977	30.2784	30.3629	30.2674	30.0127	30.2224	30.5964	30.2873	30.0491	30.4688	30.0985	30.5145	0.815963	-0.145498	0.00424285	-0.00208028	0.130369	0.0475966	30.313	0.0442546	30.1675	0.135963	30.3109	0.27441	30.3606	0.228126
P00395	26.8398	27.3382	27.8009	26.1879	26.7414	27.4737	26.7439	27.0483	27.1338	26.9812	26.8772	27.2467	0.493143	-0.52528	0.509485	-0.350921	0.415074	-0.291219	27.3263	0.480662	26.801	0.645014	26.9754	0.204915	27.0351	0.190532
P00403	30.4618	30.8393	30.405	30.9388	31.1133	30.9708	30.5897	30.9871	30.8735	30.7815	30.8254	30.6938	1.39723	0.438938	0.617894	0.248091	0.630138	0.198224	30.5687	0.236067	31.0076	0.0928916	30.8168	0.204698	30.7669	0.067015
P00441	30.7151	30.925	30.3945	30.4612	30.5537	30.2794	30.4858	30.5798	30.1267	30.8217	30.8623	30.5221	0.639812	-0.246768	0.608141	-0.280773	0.110023	0.0571423	30.6782	0.267183	30.4314	0.139551	30.3974	0.239138	30.7353	0.185826
P00491	28.3291	28.4736	28.3747	28.288	28.3811	28.2477	28.569	28.6131	28.4505	28.505	28.4541	28.5815	0.679081	-0.0868842	1.10437	0.151766	1.00554	0.121047	28.3925	0.0738765	28.3056	0.0684288	28.5442	0.084082	28.5135	0.0641258
P00492	29.5228	29.7041	29.556	29.4577	29.3562	29.798	29.4434	29.5785	29.6902	29.5663	29.4956	29.6731	0.146391	-0.0570018	0.0929548	-0.0235863	0.0737241	-0.0159524	29.5943	0.0965181	29.5373	0.231422	29.5707	0.123583	29.5783	0.0893439
P00505	30.995	31.0788	31.1955	31.0805	31.0748	31.0459	31.0854	31.0806	31.1168	31.1649	31.168	31.103	0.142367	-0.0227108	0.0253703	0.00448863	0.376574	0.0555553	31.0898	0.100739	31.067	0.0185413	31.0942	0.0196433	31.1453	0.0366822
P00519	-	-	-	-	-	23.7915	-	-	-	23.9856	-	-	-	0	-	0	-	0	-	-	23.7915	-	-	-	23.9856	-
P00533	28.3278	28.2509	28.5119	28.1531	28.2141	28.2991	27.6316	28.0389	28.021	28.2831	28.3151	28.3306	0.734731	-0.141432	1.41239	-0.466365	0.275175	-0.0539277	28.3635	0.134085	28.2221	0.0733067	27.8972	0.230177	28.3096	0.0241995
P00558	32.8016	32.6311	32.2527	32.6226	32.645	32.4602	32.5635	32.6544	32.5995	32.8228	32.7279	32.4589	0.0275296	0.0141347	0.0958076	0.044028	0.214861	0.108069	32.5618	0.280963	32.5759	0.100876	32.6058	0.0457747	32.6699	0.188793
P00568	27.6344	27.4741	27.4974	27.3917	27.493	27.7147	27.3602	27.3042	27.6708	27.6116	27.8114	27.8203	0.00651872	-0.00213941	0.293436	-0.0902189	1.18218	0.212502	27.5353	0.0866062	27.5331	0.165209	27.4451	0.197505	27.7478	0.118004
P00749	-	-	24.131	-	24.0861	-	-	-	-	-	-	-	-	0	-	0	-	0	24.131	-	24.0861	-	-	-	-	-
P00813	26.2251	26.6724	26.3248	26.2525	26.4636	26.4246	25.8869	26.389	26.5009	26.174	26.817	26.1648	0.0629087	-0.0272039	0.253648	-0.148492	0.0292287	-0.0221577	26.4074	0.234798	26.3802	0.112333	26.2589	0.326992	26.3853	0.373936
P00846	28.5234	28.6826	29.1212	28.3686	28.4911	29.1183	29.3279	28.1967	28.9395	28.8282	28.2562	28.9116	0.147875	-0.11642	0.0411939	0.0456149	0.150954	-0.110369	28.7757	0.309561	28.6593	0.402165	28.8214	0.574755	28.6654	0.356755
P00918	-	24.0889	-	-	-	-	-	-	23.558	24.8553	24.2458	-	-	0	-	0	-	0	24.0889	-	-	-	23.558	-	24.5506	0.430985
Q9H910	26.7799	26.7696	27.0881	25.8186	26.1697	26.4181	26.1923	26.9614	27.0113	26.3475	27.0205	27.2561	1.6682	-0.743745	0.214924	-0.157586	0.00506103	-0.00450452	26.8792	0.180967	26.1355	0.301221	26.7216	0.459096	26.8747	0.4715
P00973	22.4582	-	-	26.822	26.2864	26.2877	26.7848	26.1877	24.8028	22.1038	-	-	-	0	-	0	-	0	22.4582	-	26.4654	0.308862	25.9251	1.01675	22.1038	-
P01034	25.6832	-	-	25.8816	-	-	25.2646	25.1712	25.3507	-	24.9615	-	-	0	-	0	-	0	25.6832	-	25.8816	-	25.2622	0.0898136	24.9615	-
P01040	-	24.5624	-	-	-	-	-	-	-	-	-	22.4341	-	0	-	0	-	0	24.5624	-	-	-	-	-	22.4341	-
P01111	-	-	25.4237	-	-	-	-	-	25.5705	-	-	-	-	0	-	0	-	0	25.4237	-	-	-	25.5705	-	-	-
P01112	-	24.8185	-	24.8941	-	-	25.0914	25.1695	-	25.0472	-	25.141	-	0	-	0	-	0	24.8185	-	24.8941	-	25.1305	0.0552346	25.0941	0.0662967
P01116	25.4299	24.5622	24.9265	25.1817	24.7967	25.0739	24.9487	25.2607	25.4494	25.1374	24.7988	25.6519	0.0556616	0.0445836	0.35257	0.246747	0.25035	0.223153	24.9729	0.435728	25.0175	0.198636	25.2196	0.252895	25.196	0.429559
P01130	24.1356	24.7849	24.8499	24.8901	25.0247	24.8739	25.7937	25.0679	25.4169	25.1976	24.9681	25.6107	0.659826	0.339429	1.26657	0.836013	1.06329	0.668673	24.5901	0.394949	24.9296	0.082758	25.4261	0.362996	25.2588	0.325656
P02545	31.9446	31.9252	32.1476	32.0369	31.9673	31.9881	32.0899	32.1309	32.1841	32.2227	32.1779	32.3186	0.0383276	-0.00836245	0.782097	0.12917	1.32923	0.233927	32.0058	0.123199	31.9974	0.0356836	32.135	0.0471935	32.2397	0.0719203
P02686	-	25.1993	-	-	25.3334	23.81	24.7635	24.5869	24.9993	-	24.1297	24.9104	-	0	-	0	-	0	25.1993	-	24.5717	1.07721	24.7832	0.206944	24.5201	0.552006
P02751	-	22.3066	-	-	23.1674	-	-	23.2545	-	-	22.6404	-	-	0	-	0	-	0	22.3066	-	23.1674	-	23.2545	-	22.6404	-
Q7Z6M1	24.8068	24.8411	25.0741	24.4959	24.8692	25.1476	24.0106	23.8513	24.232	24.5589	24.7077	24.8083	0.1234	-0.0697492	2.49305	-0.876015	0.907657	-0.21566	24.9073	0.145426	24.8376	0.327005	24.0313	0.191189	24.6916	0.125464
P02788	-	25.5589	-	24.8757	-	-	26.3516	-	-	-	-	-	-	0	-	0	-	0	25.5589	-	24.8757	-	26.3516	-	-	-
P02792	27.0551	27.4097	26.8999	27.1621	27.5985	27.0905	26.9231	27.9852	27.8196	26.8381	27.6909	28.2006	0.300958	0.162169	0.555061	0.454429	0.462441	0.454983	27.1215	0.2613	27.2837	0.274931	27.576	0.57144	27.5765	0.68841
P02794	26.4595	27.1089	25.5887	26.7356	26.8843	26.7645	27.054	27.7645	27.231	26.1852	27.9808	27.3685	0.389551	0.409061	0.92018	0.96414	0.504736	0.792466	26.3857	0.762765	26.7948	0.0788358	27.3498	0.369862	27.1782	0.912795
P03886	25.8324	25.9677	26.1909	26.2466	26.3018	26.2888	25.9012	25.9365	26.4291	26.1492	25.7472	26.1561	1.25119	0.282066	0.17441	0.0919971	0.0408698	0.0205218	25.997	0.181015	26.279	0.0288626	26.089	0.295131	26.0175	0.234114
P03905	26.3988	26.1672	26.7349	26.2513	26.3897	26.5992	26.4427	26.4254	26.668	26.417	26.095	26.8138	0.035453	-0.0202554	0.161457	0.0783863	0.0102676	0.00826645	26.4337	0.28545	26.4134	0.175137	26.512	0.135372	26.4419	0.360088
P03915	25.2045	25.7406	26.082	26.0254	25.4295	25.9307	25.2876	25.4937	25.6027	26.0173	25.691	25.5593	0.140296	0.119503	0.324164	-0.214391	0.0993755	0.080183	25.6757	0.442378	25.7952	0.320239	25.4613	0.160025	25.7559	0.235781
P04040	28.1291	28.3414	27.9674	28.1315	28.2563	28.095	27.8668	28.1331	27.9757	27.9492	28.3052	28.0123	0.0430192	0.0149886	0.50688	-0.154095	0.136745	-0.0570869	28.146	0.18758	28.1609	0.0846085	27.9919	0.13389	28.0889	0.189965
P04062	28.4488	28.5339	28.7555	28.3471	28.4291	28.194	28.8896	28.5226	28.2055	28.5348	28.6688	28.3373	1.05063	-0.255975	0.064174	-0.0401726	0.18962	-0.0657921	28.5794	0.158346	28.3234	0.119313	28.5392	0.342388	28.5136	0.16677
P04066	22.5514	24.1469	23.8805	-	23.8605	24.0476	24.3184	24.1805	24.2581	23.9074	23.957	23.9432	-	0	0.664753	0.726044	0.343479	0.409527	23.5263	0.854708	23.9541	0.132294	24.2523	0.0691632	23.9358	0.0255829
P04075	33.2171	33.2753	33.1613	33.1134	33.272	33.0829	33.1498	33.1812	33.1761	33.3883	33.2033	33.2512	0.387415	-0.0618159	0.642464	-0.0488523	0.416331	0.0630531	33.2179	0.0570221	33.1561	0.101507	33.1691	0.0168426	33.281	0.0960007
P04080	29.5115	29.5697	29.2975	29.0054	29.5798	29.8957	29.2211	29.3221	29.6922	29.1388	29.25	29.4171	0.0424473	0.0340551	0.103969	-0.0477664	0.758784	-0.190933	29.4596	0.143344	29.4936	0.451359	29.4118	0.248062	29.2686	0.140068
P04083	33.2029	33.1349	33.0781	33.3096	33.0991	33.1016	33.1923	33.1117	33.1626	33.2153	33.0103	33.0908	0.149324	0.0314763	0.146095	0.0169284	0.181057	-0.0331637	33.1386	0.0624827	33.1701	0.120822	33.1555	0.0407572	33.1054	0.103321
P04150	26.0783	26.2904	26.6623	26.1349	26.2351	26.3258	26.1854	26.2125	26.1576	26.2525	26.1991	26.4745	0.24646	-0.111778	0.389898	-0.158507	0.0639519	-0.0350011	26.3437	0.29564	26.2319	0.0954905	26.1852	0.0274549	26.3087	0.146042
P04156	25.648	-	27.0394	26.8959	24.888	27.1916	25.0629	-	26.6137	25.8278	25.1692	26.3733	-	0	-	0	-	0	26.3437	0.983834	26.3251	1.25336	25.8383	1.09662	25.7901	0.602914
P04179	27.8536	28.077	27.7514	28.0854	28.3904	27.8396	28.236	28.6149	28.0397	28.1977	28.6515	27.9739	0.494946	0.211112	0.971492	0.402852	0.793677	0.380313	27.894	0.166495	28.1051	0.275944	28.2969	0.292406	28.2743	0.34524
P04181	27.4559	27.5733	27.4261	27.5703	27.3847	27.7004	26.597	27.1759	27.6218	27.399	27.523	27.6506	0.26041	0.0666885	0.517102	-0.353514	0.173378	0.0390962	27.4851	0.077781	27.5518	0.158681	27.1316	0.513833	27.5242	0.125807
P04183	26.4753	26.7967	26.769	26.9174	26.9289	27.3727	26.0456	26.5404	27.4326	26.7892	26.611	27.2932	1.01374	0.392632	0.0058663	-0.00749016	0.402826	0.21747	26.6804	0.178113	27.073	0.259611	26.6729	0.702945	26.8978	0.35384
P04350	26.0361	-	26.2074	25.9389	25.8786	25.7298	25.7169	26.1051	25.8502	26.222	26.2904	25.9651	-	0	-	0	-	0	26.1217	0.121071	25.8491	0.107659	25.8907	0.19725	26.1592	0.171524
P04406	33.8819	33.7694	33.8131	33.7001	33.751	33.6611	33.7113	33.7638	33.854	34.1419	33.813	33.8574	1.31405	-0.117372	0.353935	-0.0450961	0.463744	0.116	33.8214	0.0566942	33.7041	0.0451163	33.7763	0.0721649	33.9374	0.178491
P04424	24.3663	24.4959	25.1848	24.6721	24.5445	24.5242	-	-	-	24.1066	24.7054	24.4133	0.147054	-0.102068	-	0	0.373656	-0.273919	24.6823	0.439918	24.5803	0.0801951	-	-	24.4084	0.2994
P04632	29.572	29.7491	29.7696	29.4465	29.7589	29.8349	29.3368	29.6369	29.5514	29.5147	29.5632	29.8021	0.0425988	-0.0167936	0.79865	-0.188536	0.256848	-0.0702311	29.6969	0.108624	29.6801	0.205835	29.5084	0.154589	29.6267	0.153858
P04792	31.0596	31.6261	31.6478	31.26	31.6949	31.5834	31.1144	31.5373	31.5634	31.3096	31.4444	31.445	0.105892	0.0682926	0.056496	-0.0394707	0.0800494	-0.0448545	31.4445	0.33349	31.5128	0.225902	31.405	0.252039	31.3997	0.0779926
Q14249	24.2885	24.1254	24.6834	24.346	-	24.0886	23.1789	23.5681	23.7649	23.3244	23.939	24.2656	-	0	1.64562	-0.861804	0.745707	-0.52276	24.3658	0.28691	24.2173	0.182031	23.504	0.298204	23.843	0.477855
P04843	29.7251	29.7635	29.6938	29.9404	29.8352	29.8644	29.9278	29.7349	29.7965	29.8029	29.779	29.649	1.82636	0.152557	0.696905	0.0922438	0.112899	0.0161578	29.7275	0.0348728	29.88	0.0542942	29.8197	0.09849	29.7436	0.0828442
P04844	29.1474	29.2798	28.8132	29.4131	29.3118	29.3543	29.5792	29.3369	29.3089	29.2233	29.1391	29.257	0.920269	0.279606	0.940471	0.328224	0.369018	0.126317	29.0801	0.240489	29.3597	0.0509047	29.4084	0.148647	29.2065	0.0607047
P04899	26.6165	26.7339	26.9686	26.6843	26.8888	26.9446	26.7883	27.0565	26.7873	26.4906	26.9036	27.1178	0.195167	0.0662155	0.311333	0.104364	0.110248	0.0643374	26.773	0.179278	26.8392	0.137028	26.8774	0.15514	26.8374	0.318793
P04920	25.2192	25.0609	25.337	25.703	25.5647	25.4041	24.9072	25.2179	25.363	24.9239	24.9104	25.4053	1.39272	0.351552	0.0985095	-0.0429885	0.279025	-0.125828	25.2057	0.138554	25.5572	0.149588	25.1627	0.232817	25.0799	0.281913
P05023	28.9436	29.0803	28.9482	29.0845	29.2795	28.9601	29.2044	29.2014	29.0606	28.9776	29.2903	29.176	0.495988	0.117301	1.18646	0.164745	0.705266	0.157266	28.9907	0.0776396	29.108	0.161005	29.1555	0.0821909	29.148	0.158229
P05026	28.2626	28.2005	28.1281	28.2833	28.199	28.367	28.3325	28.2446	28.4428	28.31	28.1747	28.3092	0.622838	0.0860564	0.966349	0.142918	0.496289	0.0675894	28.197	0.0673039	28.2831	0.0839893	28.34	0.0993216	28.2646	0.0778913
P05067	25.5161	25.8912	25.6851	25.8008	25.8139	25.701	25.5141	25.8714	25.5302	25.4784	25.6251	25.3739	0.259614	0.0744311	0.136659	-0.0589244	0.717202	-0.204977	25.6975	0.187875	25.7719	0.0617366	25.6385	0.201801	25.4925	0.12617
P05089	-	28.926	29.3396	-	28.3388	28.3069	28.014	28.3688	27.4301	27.3294	27.8008	27.8385	-	0	-	0	-	0	29.1328	0.292486	28.3228	0.0225745	27.9376	0.473998	27.6562	0.283666
P05091	28.2823	28.2874	28.2346	28.604	28.6244	28.4893	28.8633	28.7906	28.6144	28.551	28.5922	28.4355	2.59417	0.304513	2.52362	0.488026	2.18083	0.258149	28.2681	0.0291225	28.5726	0.0728159	28.7561	0.12803	28.5262	0.08121
P05109	21.1743	23.2305	28.7469	22.1962	21.4663	-	22.5643	-	-	-	23.2158	-	-	0	-	0	-	0	24.3839	3.91584	21.8312	0.516108	22.5643	-	23.2158	-
P05114	27.4525	27.3813	27.4245	27.5627	27.3187	27.418	27.5626	28.0216	27.2631	27.1476	27.7735	27.7526	0.0646498	0.0137107	0.370997	0.19632	0.268571	0.13848	27.4195	0.0358946	27.4332	0.122713	27.6158	0.382043	27.5579	0.355488
P05121	25.223	25.1407	25.0376	25.8299	24.9821	-	-	25.0743	24.5012	23.9002	25.1403	24.4716	-	0	-	0	0.803493	-0.62973	25.1338	0.0928995	25.406	0.599487	24.7877	0.405234	24.504	0.62069
P05141	30.9077	30.4031	30.7961	30.6643	30.4647	30.6817	30.7774	30.8009	30.7291	30.8012	30.681	30.5262	0.230276	-0.0987555	0.162573	0.0667947	0.0664575	-0.0328782	30.7023	0.26504	30.6036	0.120579	30.7691	0.0366347	30.6695	0.137859
P54687	24.416	24.6321	24.8075	23.5924	24.3181	23.7279	24.0711	24.1199	24.7381	-	24.2151	24.1004	1.38031	-0.739074	0.565167	-0.308809	-	0	24.6185	0.196084	23.8795	0.385871	24.3097	0.371832	24.1577	0.0811404
P05165	25.6829	25.6122	25.2434	25.7311	25.6409	25.8016	25.74	26.1111	26.1267	25.7472	25.9938	25.4892	0.666801	0.211728	1.21299	0.479773	0.505736	0.230579	25.5128	0.23601	25.7245	0.080576	25.9926	0.218923	25.7434	0.252361
P05166	26.1957	26.209	26.2426	26.4334	26.4972	26.6538	27.0006	26.5072	26.3043	26.5294	26.548	26.2059	2.02011	0.312338	0.872123	0.388271	0.882428	0.212027	26.2158	0.0241643	26.5281	0.113399	26.604	0.358083	26.4278	0.19235
P05198	30.537	30.5251	30.6002	30.4314	30.4447	30.3695	30.4816	30.4731	30.3621	30.4677	30.5504	30.5888	1.87203	-0.13885	1.20243	-0.115125	0.162334	-0.0184218	30.5541	0.0403839	30.4152	0.0401206	30.4389	0.0666619	30.5356	0.0618767
P05204	29.2494	27.8755	-	27.6898	27.7109	28.0673	28.2177	27.3995	27.881	28.1949	27.608	27.7595	-	0	-	0	-	0	28.5625	0.971434	27.8227	0.212142	27.8327	0.411234	27.8541	0.304697
P05362	-	-	-	-	-	-	23.3144	24.4312	-	-	-	-	-	0	-	0	-	0	-	-	-	-	23.8728	0.789731	-	-
P05387	29.5917	29.7095	28.9141	29.4599	29.6984	29.5178	29.4777	29.8804	29.4674	30.1024	29.8524	30.001	0.233765	0.15358	0.290979	0.20336	1.05547	0.580116	29.4051	0.42928	29.5587	0.124387	29.6085	0.235522	29.9853	0.125745
P05388;Q8NHW5	30.9894	30.9225	30.8475	31.0018	30.9342	30.9491	30.5572	30.5977	31.048	31.063	30.9104	30.9201	0.384931	0.0418898	0.498269	-0.18549	0.280699	0.0447229	30.9198	0.0709563	30.9617	0.0354816	30.7343	0.272454	30.9645	0.0854546
P05412	-	23.0003	-	23.1204	-	-	-	-	-	-	23.4975	-	-	0	-	0	-	0	23.0003	-	23.1204	-	-	-	23.4975	-
P05423	22.5256	23.5812	23.8323	24.1936	-	24.696	23.7923	23.3863	-	-	23.8185	-	-	0	-	0	-	0	23.313	0.693397	24.4448	0.355316	23.5893	0.28713	23.8185	-
P05455	30.718	30.5809	30.4788	30.6143	30.6996	30.6464	30.7216	30.7745	30.4067	30.3956	30.8547	30.6879	0.342049	0.0608451	0.112646	0.0416629	0.130132	0.0534859	30.5926	0.120003	30.6534	0.0430745	30.6343	0.198836	30.6461	0.232409
P05556	29.9929	30.0822	30.3067	29.6322	30.0461	30.0985	29.7704	30.0904	29.7181	29.9396	30.2005	29.9962	0.505626	-0.20169	0.831932	-0.267645	0.267404	-0.0818825	30.1273	0.161674	29.9256	0.255423	29.8596	0.201568	30.0454	0.137232
P05783	33.3762	33.6673	33.2656	33.966	33.4707	33.1406	34.1811	34.0058	33.1244	33.8025	34.0699	33.4164	0.121737	0.0894063	0.407032	0.334071	0.659125	0.326576	33.4364	0.207534	33.5258	0.415473	33.7704	0.566322	33.7629	0.328555
P08590;P05976	27.7439	27.9621	26.5946	27.253	-	27.6077	-	26.8935	28.0922	28.5122	27.4393	27.695	-	0	-	0	0.349005	0.448623	27.4335	0.73467	27.4304	0.250754	27.4929	0.847578	27.8822	0.560384
P05997	23.9276	24.0387	24.6753	-	24.7841	24.3166	-	24.4562	24.1045	-	24.0982	23.9764	-	0	-	0	-	0	24.2139	0.403463	24.5503	0.330559	24.2803	0.248718	24.0373	0.0861279
P06132	26.1548	26.2887	26.3049	26.2398	26.2146	26.0498	26.4305	26.2533	25.9673	26.8229	26.6344	26.6547	0.460916	-0.0813732	0.0798652	-0.0323861	2.39816	0.45453	26.2495	0.0824057	26.1681	0.103203	26.2171	0.233714	26.704	0.103458
P06280	26.5754	26.4335	26.4688	26.6353	26.4187	26.3962	26.8888	26.3086	26.4603	26.2695	26.3906	26.5038	0.0353184	-0.00911713	0.122614	0.0600325	0.583188	-0.104566	26.4925	0.0738563	26.4834	0.132041	26.5526	0.300885	26.388	0.117175
P06400	26.838	26.7603	26.4653	26.7338	26.627	26.9694	26.7514	26.7391	26.5027	26.8118	26.6292	26.6726	0.228973	0.0888767	0.0582442	-0.0234661	0.0452291	0.0166988	26.6878	0.196627	26.7767	0.175188	26.6644	0.140139	26.7045	0.095359
P06454	32.9621	32.8241	32.908	32.9875	32.8067	32.8968	33.1023	32.9657	32.9429	32.9114	32.8988	32.955	0.00539301	-0.00108337	0.759347	0.105583	0.210216	0.0236511	32.8981	0.0695086	32.897	0.090397	33.0037	0.086225	32.9217	0.0295062
P06493	28.8861	28.8018	28.8791	28.7391	28.8399	29.0763	28.4229	28.8015	29.1833	28.857	28.4891	28.9356	0.102298	0.0294476	0.0851131	-0.0531146	0.271877	-0.0951436	28.8557	0.0467617	28.8851	0.173062	28.8026	0.380238	28.7605	0.238358
P06576	31.2433	31.2094	30.9401	31.3188	31.1996	31.243	31.2597	31.1047	31.219	31.2972	31.2582	31.2005	0.530208	0.122854	0.234225	0.0635268	0.533593	0.120991	31.131	0.166126	31.2538	0.06033	31.1945	0.0803925	31.252	0.0486636
P06702	20.8683	24.3066	30.7529	-	22.1458	19.907	21.8851	21.4318	22.1367	-	25.2427	21.9629	-	0	0.529258	-3.49146	-	0	25.3093	5.01802	21.0264	1.58301	21.8178	0.357236	23.6028	2.31918
P06703	30.1757	28.3139	28.8937	-	-	29.2662	28.9951	29.6177	-	28.5709	28.6775	-	-	0	-	0	-	0	29.1278	0.952693	29.2662	-	29.3064	0.440253	28.6242	0.0753302
P06730	27.5601	28.005	27.6497	27.8455	27.7802	27.7589	27.7824	28.2838	27.9406	28.0206	28.2077	28.1431	0.152954	0.0566444	0.586691	0.264036	1.23597	0.385565	27.7382	0.235294	27.7949	0.0451284	28.0023	0.256299	28.1238	0.0950179
P06733	34.1303	33.8431	33.7994	33.7017	33.8318	33.5956	33.8557	33.9447	34.0194	34.2904	33.963	34.0033	0.797939	-0.214581	0.0471121	0.0156975	0.478797	0.161304	33.9243	0.179776	33.7097	0.118305	33.94	0.0819611	34.0856	0.178546
P06737	28.08	28.3642	28.368	28.038	28.3151	28.2138	28.0417	28.5004	28.2575	28.1541	28.3762	28.3053	0.260559	-0.0817966	0.00850466	-0.0042216	0.0223909	0.00775846	28.2708	0.165172	28.189	0.140192	28.2665	0.229497	28.2785	0.113445
P06744	32.2884	32.088	32.0858	32.0655	31.9606	32.0001	32.0886	32.0773	32.0314	32.477	32.1851	31.9555	0.919563	-0.145305	0.56484	-0.0882797	0.11382	0.051808	32.1541	0.11635	32.0088	0.0529642	32.0658	0.0303014	32.2059	0.26135
P06746	-	-	-	-	-	-	-	-	23.6934	-	-	23.4833	-	0	-	0	-	0	-	-	-	-	23.6934	-	23.4833	-
P06748	33.9912	34.1213	33.9363	34.2227	34.0738	34.2274	34.4648	34.2419	34.1292	34.2797	34.016	34.2265	0.996494	0.158346	1.09343	0.262374	0.743089	0.157794	34.0163	0.0950187	34.1746	0.0873745	34.2786	0.170756	34.1741	0.139484
P06753	31.1577	30.9894	31.014	30.9899	30.9336	30.7028	31.2643	30.9211	30.9275	31.3134	31.0814	31.1593	0.80572	-0.178276	0.0438622	-0.0160548	0.693373	0.130991	31.0537	0.09092	30.8754	0.152128	31.0377	0.196329	31.1847	0.118096
P06756	27.6417	27.8107	27.6824	27.8529	27.9335	27.8419	27.6283	27.9742	27.6005	27.7394	27.9754	27.8599	1.31577	0.164483	0.0603462	0.0227197	0.796079	0.146588	27.7116	0.0882139	27.8761	0.0499951	27.7343	0.208155	27.8582	0.118002
P06865	28.2595	28.1743	28.3469	28.3273	28.2115	27.8945	28.7174	28.2593	28.2682	28.4139	28.4194	28.1785	0.346298	-0.115793	0.413141	0.154743	0.339716	0.0770512	28.2602	0.0863125	28.1444	0.224037	28.415	0.261989	28.3373	0.137575
P07099	29.6815	29.8068	29.5704	29.9942	29.9721	29.7912	30.0762	30.0074	29.9557	29.6723	29.8875	29.5946	1.16806	0.232941	1.88569	0.326913	0.103348	0.0319004	29.6862	0.118235	29.9192	0.111357	30.0131	0.0604457	29.7181	0.151771
P07108	26.6814	27.2474	25.8563	26.6721	27.1508	27.2409	27.5171	27.2417	26.8184	26.6786	26.8934	26.7799	0.410823	0.426236	0.59016	0.597366	0.175311	0.188931	26.595	0.699573	27.0213	0.30574	27.1924	0.351985	26.784	0.107492
P07195	33.4431	33.4323	33.3543	33.3884	33.3574	33.2386	33.4046	33.3215	33.3642	33.5119	33.4529	33.4561	0.695367	-0.0817146	0.558599	-0.0464325	0.875728	0.0637767	33.4099	0.048446	33.3282	0.0790772	33.3635	0.0415916	33.4737	0.0331935
P07199	24.1338	24.4464	24.7274	23.5714	24.133	24.5503	24.7954	25.0366	23.9606	24.2813	24.5951	24.7568	0.456865	-0.350993	0.165319	0.161651	0.187672	0.108557	24.4359	0.296919	24.0849	0.491218	24.5975	0.564642	24.5444	0.241801
P07203	-	25.2706	24.2947	24.4955	24.6701	24.6604	-	25.3318	25.4107	-	24.8786	25.1387	-	0	-	0	-	0	24.7826	0.690061	24.6086	0.0981449	25.3713	0.0558159	25.0086	0.183946
P07237	31.6834	31.6725	31.7212	31.8087	31.8377	31.7471	32.0455	31.8616	31.8449	31.7742	31.9079	31.7356	1.58682	0.105481	1.56936	0.224983	0.980953	0.113527	31.6924	0.0255532	31.7978	0.0462635	31.9173	0.111282	31.8059	0.0904094
P07305	27.076	26.695	27.2609	26.7677	27.4104	24.9771	28.246	27.5871	27.2688	27.6947	27.7768	26.9093	0.347379	-0.625536	0.972271	0.690004	0.626957	0.44965	27.0106	0.288558	26.3851	1.26094	27.7006	0.498381	27.4603	0.478916
P07311	26.3885	26.3086	26.1396	26.2097	26.381	25.721	26.6392	26.5144	26.0927	26.2728	26.4338	26.0352	0.34351	-0.174987	0.307715	0.136538	0.0815626	-0.0316391	26.2789	0.127109	26.1039	0.34252	26.4154	0.286363	26.2472	0.200518
P07339	28.8789	29.1802	29.072	29.0981	29.1629	29.1266	29.4664	29.3057	29.0162	29.1667	29.4921	29.0627	0.40198	0.0855204	0.621647	0.219108	0.557616	0.196835	29.0437	0.152649	29.1292	0.0324659	29.2628	0.228134	29.2405	0.224022
P07355;A6NMY6	34.2038	34.198	34.0827	34.2222	34.2993	34.0929	33.9598	34.0831	34.2201	34.4137	34.1259	34.0735	0.23656	0.0432866	0.362579	-0.0737699	0.140681	0.0428823	34.1615	0.0683106	34.2048	0.104294	34.0877	0.130223	34.2044	0.183165
P07384	29.2521	29.2332	29.1065	29.2787	29.3071	29.2204	29.3117	29.2344	29.2008	29.205	29.3552	29.2724	0.612426	0.0714219	0.386574	0.0516497	0.565635	0.080267	29.1973	0.0791544	29.2687	0.0441895	29.2489	0.0568611	29.2776	0.0752057
P07437	33.2002	33.119	32.9117	32.9629	32.8529	33.3035	33.0477	33.0271	33.2969	33.286	33.2248	33.2736	0.0820135	-0.0372492	0.142532	0.0469208	0.983797	0.184472	33.077	0.148761	33.0397	0.234945	33.1239	0.150205	33.2615	0.0323718
P07602	24.7249	25.0145	26.3074	25.0138	25.7361	24.423	24.6307	25.0344	25.8775	23.3988	25.3844	24.8398	0.179474	-0.291292	0.0988689	-0.168082	0.454302	-0.807911	25.3489	0.842573	25.0576	0.65761	25.1808	0.636166	24.541	1.02593
P07686	27.2872	27.4997	27.7807	27.3984	27.4786	27.4078	27.8286	27.7706	27.6375	27.3885	27.8474	27.9374	0.2584	-0.0942364	0.65677	0.223026	0.382266	0.201903	27.5225	0.247546	27.4283	0.0438417	27.7455	0.097975	27.7244	0.294415
P07711	26.4224	26.6494	26.2303	27.2019	27.017	26.8157	27.3298	26.993	26.4588	26.7747	26.8621	26.6625	1.60685	0.577497	0.812074	0.493158	1.16475	0.332371	26.434	0.209774	27.0115	0.193174	26.9272	0.439233	26.7664	0.100052
P07737	33.8087	33.6704	33.6661	33.5425	33.4155	33.4659	33.5373	33.483	33.432	33.7202	33.749	33.5164	1.80396	-0.240423	1.84122	-0.230924	0.241465	-0.0531921	33.715	0.0811065	33.4746	0.0639329	33.4841	0.0526302	33.6618	0.126769
P07738	-	25.1065	24.7478	-	-	24.9662	24.4972	-	24.9166	-	-	-	-	0	-	0	-	0	24.9271	0.2536	24.9662	-	24.7069	0.296563	-	-
P07741	28.8641	28.8437	28.7457	28.7864	28.7453	28.6011	28.8957	28.8307	28.9027	28.907	28.9089	28.7802	0.730466	-0.106902	0.608418	0.0585473	0.351861	0.0475318	28.8178	0.063323	28.7109	0.0973235	28.8764	0.0397028	28.8654	0.0737648
P07814	29.6394	29.6383	29.6676	29.5314	29.4851	29.5513	29.524	29.4499	29.6499	29.7774	29.5352	29.6497	2.34806	-0.125838	0.840901	-0.107187	0.0269562	0.00567436	29.6484	0.0166377	29.5226	0.0339345	29.5412	0.101109	29.6541	0.121181
P07858	29.5621	30.342	29.6279	29.9879	30.0716	29.8465	30.1136	29.8379	30.0522	29.9502	30.3423	29.8172	0.184124	0.124687	0.234653	0.157255	0.259707	0.192581	29.844	0.43256	29.9687	0.113813	30.0012	0.144712	30.0366	0.273025
P07900	33.7755	33.6831	33.591	33.6206	33.4806	33.6052	33.4076	33.5387	33.5911	33.8653	33.4753	33.5251	0.759358	-0.114395	1.05201	-0.170757	0.173851	-0.0613149	33.6832	0.0922413	33.5688	0.0767481	33.5124	0.0945488	33.6219	0.21223
P07902	24.2231	-	-	24.2603	-	24.4488	23.9465	-	24.5902	-	24.3953	24.1641	-	0	-	0	-	0	24.2231	-	24.3546	0.133297	24.2684	0.455156	24.2797	0.163469
P07910	32.1497	31.9542	31.789	32.2513	31.9528	32.1355	32.1941	32.2193	32.2125	32.2281	32.0231	31.9497	0.475998	0.148902	1.09903	0.244347	0.314526	0.102647	31.9643	0.180598	32.1132	0.150477	32.2086	0.0130635	32.0669	0.14427
P07942	27.2824	27.2243	27.2021	27.5502	27.3717	27.0814	27.1531	27.2588	27.1885	27.214	27.1314	27.1591	0.285501	0.0981388	0.388618	-0.0361722	0.933944	-0.0680949	27.2363	0.0414707	27.3344	0.23659	27.2001	0.0538247	27.1682	0.0420242
P07947	24.8649	-	24.5747	25.1193	-	24.8437	-	-	-	-	-	24.4006	-	0	-	0	-	0	24.7198	0.205223	24.9815	0.194883	-	-	24.4006	-
P07948	25.0376	25.0838	25.1475	25.4098	25.2717	25.2808	24.9987	25.3114	24.992	24.621	24.8157	25.2347	1.86953	0.231132	0.0340489	0.0110912	0.469069	-0.199164	25.0896	0.0551778	25.3208	0.0772355	25.1007	0.18251	24.8905	0.31359
P07951	26.2932	-	25.9773	26.3375	25.4531	25.9901	25.7129	25.2942	25.8855	26.576	-	25.8834	-	0	-	0	-	0	26.1353	0.223382	25.9269	0.445588	25.6309	0.304059	26.2297	0.489734
P07954	28.5045	28.5702	28.3924	28.6452	28.3133	28.2647	28.3473	28.3704	28.4077	28.4649	28.5913	28.3967	0.246607	-0.0812772	0.973344	-0.113897	0.0203989	-0.00472069	28.489	0.0899387	28.4077	0.207101	28.3751	0.0304711	28.4843	0.0987173
P07992	24.2283	-	24.0733	24.6373	25.1633	24.885	24.716	24.5594	25.0266	-	24.7201	24.8778	-	0	-	0	-	0	24.1508	0.109595	24.8952	0.263187	24.7673	0.237822	24.799	0.111498
P08047	24.7499	25.1046	25.6345	25.4832	25.4199	25.693	25.152	25.6388	26.017	25.3944	25.5517	25.9906	0.613611	0.369017	0.540979	0.439569	0.703644	0.482546	25.163	0.445194	25.532	0.142987	25.6026	0.433635	25.6456	0.308975
P08069	25.8768	26.0935	26.1029	25.9667	25.6367	25.8109	26.5039	26.0087	26.4165	26.3114	26.2477	26.1613	0.845834	-0.219657	0.77546	0.285289	1.18326	0.21572	26.0244	0.127918	25.8048	0.165105	26.3097	0.264311	26.2402	0.0753351
P08133	28.272	28.4066	28.3259	28.3863	28.4681	28.3207	28.1909	28.257	28.1007	28.16	28.2568	28.2444	0.418934	0.0568937	1.19332	-0.15193	1.08578	-0.114428	28.3348	0.0677324	28.3917	0.07386	28.1829	0.0784691	28.2204	0.0526964
P08195	31.9212	31.8623	32.0449	32.1012	31.8621	31.9678	31.5307	31.6583	31.6189	31.8075	31.603	31.8853	0.145169	0.034249	2.17876	-0.340156	0.823254	-0.177525	31.9428	0.0932209	31.977	0.119795	31.6026	0.0653283	31.7653	0.145789
P08236	-	23.6975	23.4689	23.7328	23.4069	-	24.0728	23.3126	-	22.9796	23.477	23.4546	-	0	-	0	-	0	23.5832	0.161689	23.5699	0.230458	23.6927	0.537529	23.3037	0.280974
P08237	28.0281	27.9209	27.9649	27.9096	27.7631	27.8452	27.7325	27.616	27.8645	27.8721	27.8572	27.9221	1.17994	-0.132017	1.39288	-0.233627	1.119	-0.0875047	27.9713	0.0538842	27.8393	0.0734684	27.7377	0.124308	27.8838	0.0339653
P08238	32.6611	32.4916	32.7036	32.7041	32.5148	32.6964	32.4226	32.4205	32.4604	32.5906	32.3354	32.5647	0.0772008	0.0196431	1.30684	-0.18427	0.514945	-0.12185	32.6188	0.112187	32.6384	0.107147	32.4345	0.0224673	32.4969	0.140474
P08240	25.7812	25.7494	25.8259	25.9097	25.9263	26.098	25.7719	25.6779	26.0303	25.7631	25.9367	26.1377	1.39898	0.1925	0.141664	0.0411644	0.656576	0.160285	25.7855	0.0384317	25.978	0.104247	25.8267	0.182484	25.9458	0.187486
P08243	28.2058	27.8108	28.1391	27.8682	27.8631	28.2344	27.2607	27.5836	28.1514	27.9091	27.5303	27.847	0.13473	-0.0633081	0.60222	-0.386656	0.790196	-0.289768	28.0519	0.211407	27.9886	0.212922	27.6652	0.450936	27.7621	0.203164
P08397	26.5497	26.5654	25.9388	26.4386	26.518	26.1977	26.4575	26.0263	25.9852	26.3591	26.494	26.1324	0.0504893	0.0334657	0.311371	-0.194958	0.0332218	-0.0227973	26.3513	0.357312	26.3848	0.166805	26.1563	0.261607	26.3285	0.18273
P08559	28.0238	27.8781	27.7119	28.0604	28.1068	27.6764	28.2072	27.9697	28.0495	28.0267	28.0753	27.7742	0.177934	0.0765731	0.830874	0.204201	0.269945	0.0874589	27.8713	0.156039	27.9479	0.236233	28.0755	0.120865	27.9587	0.161632
P08572	-	25.8134	25.4318	25.7619	25.7345	25.4815	-	25.0563	23.6731	25.2522	25.3763	25.0628	-	0	-	0	-	0	25.6226	0.26978	25.6593	0.154543	24.3647	0.978047	25.2304	0.15785
P08574	27.2572	27.0164	26.9099	27.137	27.0348	27.0536	27.5796	27.2914	27.2226	27.2378	27.2703	27.5497	0.044446	0.0139828	0.94605	0.303389	0.956471	0.291459	27.0611	0.177931	27.0751	0.0544219	27.3645	0.189403	27.3526	0.171426
P08579	29.3147	29.0505	29.6979	29.3898	29.5619	29.1604	29.5295	29.4789	29.3026	29.3161	29.3672	29.0257	0.0246916	0.0163059	0.15432	0.0826111	0.212045	-0.118047	29.3544	0.325539	29.3707	0.20144	29.437	0.119115	29.2363	0.184217
P08581	27.3599	27.0826	26.9965	27.2705	27.1424	26.8763	26.3434	27.0047	27.2219	26.5922	26.645	27.0579	0.113439	-0.0499382	0.433606	-0.289675	0.973324	-0.381327	27.1463	0.189919	27.0964	0.20109	26.8567	0.457569	26.765	0.254977
P08582	25.3396	25.6786	25.8565	25.3056	25.6721	25.4273	25.2685	25.5668	24.889	25.0324	25.4162	25.0691	0.349347	-0.156546	0.706032	-0.383481	1.09195	-0.452349	25.6249	0.262571	25.4684	0.186657	25.2414	0.339712	25.1726	0.211816
P08621	29.6274	29.5084	29.4423	29.6102	29.4903	29.4674	29.8931	29.726	29.5475	29.7282	29.5679	29.5501	0.0161295	-0.00340207	0.798091	0.1961	0.497826	0.0893478	29.5261	0.0937865	29.5227	0.0767047	29.7222	0.172835	29.6154	0.0980995
P08648	25.5786	25.699	25.399	25.709	26.3587	25.6058	25.8405	25.8914	25.3572	25.7443	25.8158	25.8574	0.590857	0.332306	0.290841	0.137521	1.24438	0.247005	25.5588	0.150962	25.8912	0.408175	25.6964	0.294857	25.8059	0.0571801
P08651	25.1686	25.213	24.7763	25.3798	25.3202	25.0726	25.3186	25.431	25.3277	25.4065	25.4392	25.3278	0.539719	0.204937	1.00282	0.306447	1.11617	0.338541	25.0526	0.240328	25.2576	0.162897	25.3591	0.0624315	25.3912	0.0572402
P08670	31.9265	32.5051	32.1628	32.111	31.8041	31.8903	32.5253	32.3683	31.9827	32.2982	32.9594	32.5214	0.618004	-0.263	0.150507	0.0939732	0.701415	0.394894	32.1981	0.29092	31.9351	0.158262	32.2921	0.279226	32.593	0.336371
P08708	30.1793	30.1905	30.5554	30.2818	30.4838	30.5325	30.2013	30.0897	30.371	30.2999	30.4315	30.5015	0.355796	0.124334	0.232375	-0.0877221	0.305016	0.102595	30.3084	0.213974	30.4327	0.1329	30.2206	0.141651	30.411	0.10239
P08754	27.7117	27.5579	27.6116	27.2059	27.3192	27.3602	27.6579	27.4683	27.1129	27.8148	27.3796	27.5308	2.17048	-0.332012	0.574111	-0.214083	0.142602	-0.0520255	27.6271	0.0780677	27.2951	0.0798954	27.413	0.27667	27.5751	0.22091
P08758	31.5544	31.1968	31.4751	31.2869	31.4185	31.4378	31.4001	31.3263	31.404	31.2271	31.5117	31.4706	0.0828929	-0.0277246	0.10331	-0.031957	0.0132899	-0.00563367	31.4088	0.187762	31.381	0.0821209	31.3768	0.0437755	31.4031	0.153858
P08865	31.8485	31.89	31.6073	31.9831	31.8485	31.9832	31.5605	31.7329	32.1401	31.7212	31.7156	31.8254	0.723416	0.156368	0.0520978	0.0292498	0.105464	-0.027825	31.7819	0.15267	31.9383	0.0777239	31.8112	0.297657	31.7541	0.0618572
P08922	-	-	-	-	-	-	-	-	28.0387	-	24.2324	-	-	0	-	0	-	0	-	-	-	-	28.0387	-	24.2324	-
P08962	-	-	29.4694	27.5875	28.1389	26.6385	-	27.5873	28.1654	-	27.0719	-	-	0	-	0	-	0	29.4694	-	27.455	0.758932	27.8763	0.40878	27.0719	-
P09001	27.3169	27.0933	27.0986	27.342	26.8677	27.1714	26.9109	27.0396	27.2418	27.306	26.8977	27.2625	0.0969821	-0.0425447	0.36307	-0.105486	0.0321286	-0.0141894	27.1696	0.127619	27.127	0.240214	27.0641	0.166813	27.1554	0.224229
P09012	29.6656	29.76	29.9461	29.6407	29.3526	29.8313	29.885	29.8517	30.1142	29.9491	29.6611	29.7634	0.491537	-0.182386	0.614918	0.15971	0.00165102	0.000596364	29.7906	0.142743	29.6082	0.240988	29.9503	0.142924	29.7912	0.145977
P09038	26.2235	26.0059	25.9555	25.3779	26.18	26.1168	25.3865	25.8575	26.2096	26.6161	26.4035	26.3112	0.249246	-0.170084	0.410683	-0.243802	1.45296	0.381962	26.0617	0.142408	25.8916	0.44596	25.8179	0.412957	26.4436	0.156339
P09104	29.9124	29.8982	30.2566	30.1414	30.033	29.9887	29.9282	30.0398	30.2715	30.1029	29.7587	29.8403	0.0905594	0.0319551	0.136994	0.0574182	0.318725	-0.121803	30.0224	0.202964	30.0544	0.0785309	30.0798	0.175137	29.9006	0.179845
P09110	26.3709	26.683	26.413	26.6995	26.5618	26.6287	26.8406	26.9265	26.3863	26.6299	26.7884	26.5541	0.59788	0.141043	0.517796	0.22887	0.63473	0.168537	26.4889	0.169356	26.63	0.0688608	26.7178	0.290271	26.6575	0.119581
P09132	27.9226	27.3846	27.5269	28.1975	26.9738	27.9967	27.7127	27.5533	27.9965	27.5933	27.3614	28.5958	0.0967437	0.111272	0.277664	0.142783	0.22702	0.238782	27.6114	0.278786	27.7227	0.656273	27.7542	0.224522	27.8502	0.656058
P09211	32.5795	32.494	32.6399	32.7008	32.3982	32.6541	32.6203	32.6063	32.7389	32.7743	32.5151	32.7378	0.0437897	0.0132357	0.635	0.0840174	0.500125	0.104608	32.5711	0.0732763	32.5844	0.162932	32.6552	0.0728281	32.6757	0.140284
P09234	28.1683	28.0469	28.3026	28.0838	28.2062	24.7864	28.5273	28.4226	27.9425	28.1834	28.6298	28.1578	0.438206	-1.14715	0.254835	0.124844	0.37198	0.151089	28.1726	0.127942	27.0255	1.94004	28.2975	0.311858	28.3237	0.265421
P09382	31.6694	31.5609	31.4416	31.4592	31.6935	31.5651	31.336	31.4018	31.5628	31.4465	31.7338	31.913	0.0560357	0.0153198	0.586771	-0.123751	0.39294	0.140505	31.5573	0.113904	31.5726	0.117306	31.4335	0.116668	31.6978	0.235329
P09417	26.9132	26.4993	27.3409	26.9249	26.945	27.3148	26.9926	27.4834	27.2053	27.1456	27.3399	27.3609	0.202368	0.14378	0.476894	0.309301	0.652829	0.364346	26.9178	0.420815	27.0616	0.219501	27.2271	0.246128	27.2821	0.118709
P09429;B2RPK0	31.1584	31.2541	31.5109	31.111	31.1388	30.9434	31.4612	31.4181	31.1904	31.0723	31.0628	31.3851	0.935514	-0.243392	0.133421	0.048776	0.377758	-0.134361	31.3078	0.182279	31.0644	0.105677	31.3566	0.14548	31.1734	0.183422
P09493	30.2835	30.0358	30.3045	29.8165	30.2979	30.3189	29.5814	29.8917	30.0111	30.07	30.2724	30.2837	0.125366	-0.0634797	1.15689	-0.379861	0.0022549	0.000764847	30.2079	0.14947	30.1445	0.284175	29.8281	0.221772	30.2087	0.120281
P09496	29.1155	29.0642	28.332	28.9108	29.1355	28.7886	29.067	29.3461	28.6215	28.1932	29.0501	28.8227	0.146914	0.107708	0.204235	0.174277	0.154181	-0.148546	28.8373	0.438298	28.945	0.175911	29.0115	0.365467	28.6887	0.443898
P09497	26.8674	26.311	26.5912	26.3172	-	-	26.4227	-	26.1283	26.3372	26.4488	25.8721	-	0	-	0	0.708669	-0.370513	26.5899	0.278185	26.3172	-	26.2755	0.20818	26.2194	0.305883
P09525	31.4689	31.2141	31.1972	31.4904	31.4733	31.2413	31.6229	31.3808	31.2143	31.2821	31.4326	31.1737	0.382184	0.108245	0.311378	0.112582	0.00768005	0.00270144	31.2934	0.152237	31.4017	0.139166	31.406	0.20547	31.2961	0.129986
P09543	27.892	28.1893	27.9634	28.5273	28.6578	28.3458	28.9536	28.6737	28.1642	27.9569	27.9688	28.0284	1.75251	0.495358	1.10473	0.582239	0.119328	-0.0302188	28.0149	0.155193	28.5103	0.15667	28.5972	0.400222	27.9847	0.0382843
Q00059	25.7149	25.9947	26.1251	25.2307	25.1724	25.2285	25.4278	26.1338	26.5135	26.2337	26.5766	26.3808	2.40942	-0.734381	0.0833043	0.080115	1.35005	0.452099	25.9449	0.209605	25.2105	0.033036	26.025	0.550956	26.397	0.172036
P09622	29.8198	29.8967	29.8968	29.9473	30.0381	29.9498	30.0866	29.9225	29.8418	29.987	30.1827	29.9334	1.27774	0.107302	0.445369	0.0792376	0.955468	0.163275	29.8711	0.0444464	29.9784	0.0517554	29.9503	0.124761	30.0344	0.131226
P09651;Q32P51	32.1969	31.5718	31.6537	31.8128	31.7407	31.7168	31.7227	31.7529	31.7439	31.8595	31.9221	32.0152	0.0911279	-0.0507107	0.126164	-0.0676206	0.244916	0.124753	31.8075	0.339719	31.7568	0.0499414	31.7399	0.0155073	31.9322	0.0783595
P09661	29.2011	28.9987	29.2367	29.0421	28.936	28.96	28.875	29.0791	28.9466	29.1074	28.9943	29.0145	0.963092	-0.166143	0.873214	-0.178625	0.581126	-0.106747	29.1455	0.128376	28.9794	0.0556606	28.9669	0.10353	29.0388	0.0603048
P09669	28.8502	28.6288	28.6418	28.8321	28.9023	28.3784	28.7659	28.7363	28.9604	28.9716	28.7124	28.7416	0.00494344	-0.00270398	0.494983	0.113956	0.393902	0.101603	28.7069	0.124237	28.7042	0.284381	28.8209	0.121759	28.8085	0.141983
P09874	27.9319	28.2602	28.1728	27.6964	27.8118	27.6594	28.34	28.5335	28.0172	28.2232	28.7121	28.4562	1.67489	-0.399127	0.414685	0.175222	0.930061	0.342173	28.1216	0.170027	27.7225	0.0794653	28.2969	0.260825	28.4638	0.244545
P09884	25.9107	26.0578	25.9434	26.0952	25.9768	26.2447	25.661	25.931	26.0518	25.8865	25.8651	26.2042	0.686511	0.134923	0.291972	-0.0893491	0.042023	0.0146014	25.9706	0.0772422	26.1056	0.134239	25.8813	0.200112	25.9852	0.189905
P09913	-	-	-	27.1258	27.3272	25.7734	29.7517	27.6724	25.6824	-	-	-	-	0	-	0	-	0	-	-	26.7422	0.844978	27.7022	2.03482	-	-
P09914	-	22.1591	-	28.9077	29.0496	28.1255	31.3142	30.4553	27.5906	-	-	-	-	0	-	0	-	0	22.1591	-	28.6943	0.497655	29.7867	1.94978	-	-
P09936	31.3989	31.4724	31.4749	31.3394	31.425	31.4551	31.5456	31.5802	31.3904	31.5408	31.3808	31.1961	0.42164	-0.0422198	0.374647	0.0566959	0.301457	-0.0761293	31.4487	0.0431829	31.4065	0.0600425	31.5054	0.101052	31.3726	0.17248
P09960	29.5685	29.5912	29.5749	29.4134	29.6298	29.4994	29.5852	29.5347	29.6876	29.6555	29.6599	29.6435	0.433342	-0.0640259	0.206677	0.0243047	3.06555	0.0747668	29.5782	0.0116985	29.5142	0.108931	29.6025	0.0778879	29.653	0.00849877
P09972	29.9973	30.2119	30.0581	30.1322	30.0602	29.8858	30.1544	30.1868	30.1316	30.0912	30.2989	30.008	0.258242	-0.0630118	0.447538	0.0685107	0.151253	0.0435912	30.0891	0.110607	30.0261	0.126702	30.1576	0.0277538	30.1327	0.149818
Q71UI9;P0C0S5	29.4063	30.0434	30.3719	29.9604	29.4584	29.6887	30.153	29.6214	29.5595	30.2275	30.0091	29.9041	0.304182	-0.237981	0.181874	-0.162556	0.130735	0.106353	29.9405	0.490961	29.7025	0.251286	29.778	0.326289	30.0469	0.164953
P0CAP2;Q9BZD3	24.1809	24.1029	24.4805	24.0732	24.1496	24.5092	24.4607	24.4754	24.5697	24.4044	24.171	24.532	0.020279	-0.0107733	0.964303	0.24718	0.29697	0.114383	24.2548	0.199336	24.244	0.232866	24.5019	0.0591373	24.3691	0.183028
P0CG12	23.8862	-	-	-	-	24.3803	-	-	-	-	-	-	-	0	-	0	-	0	23.8862	-	24.3803	-	-	-	-	-
P0DI81;P0DI82	-	24.3871	23.8076	-	-	24.2826	-	24.295	-	-	-	24.5697	-	0	-	0	-	0	24.0974	0.409755	24.2826	-	24.295	-	24.5697	-
P0DMM9;P0DMN0	27.0259	27.2583	27.0839	27.1585	27.2173	26.7095	27.0491	27.231	26.9953	27.0757	27.2485	26.8371	0.208573	-0.0942376	0.112245	-0.0309099	0.19088	-0.0688833	27.1227	0.120947	27.0284	0.277761	27.0918	0.123505	27.0538	0.206571
P0DMV8;P0DMV9	31.2892	31.2204	31.404	31.6369	31.5715	31.5038	31.2678	31.3743	31.5675	31.3771	31.2005	31.261	1.80613	0.266226	0.407445	0.0986856	0.122495	-0.0249882	31.3045	0.0927707	31.5707	0.0665763	31.4032	0.151934	31.2795	0.0897411
Q01081;P0DN76	29.2674	28.8594	29.0972	29.2007	29.2221	28.9809	29.7229	29.5665	29.3369	29.4345	29.5406	29.246	0.159191	0.0599295	1.3416	0.467471	1.06752	0.332396	29.0747	0.204919	29.1346	0.133548	29.5421	0.19413	29.4071	0.149189
P35520;P0DN79	23.7224	23.2404	-	-	-	-	-	-	-	-	-	-	-	0	-	0	-	0	23.4814	0.34087	-	-	-	-	-	-
P0DP25;P0DP24;P0DP23	30.9815	31.1558	30.0206	31.2457	31.4237	31.2695	31.0807	31.2403	30.8594	31.4568	31.2002	31.2964	0.764617	0.593696	0.388437	0.34085	0.763311	0.598527	30.7193	0.611302	31.313	0.0966402	31.0601	0.191271	31.3178	0.129615
P0DPB6;P0DPB5	24.7604	25.138	25.1951	25.175	25.1463	24.828	24.5394	24.9095	24.5952	24.9693	25.9734	24.6145	0.0357711	0.0185941	0.914762	-0.349798	0.132568	0.15458	25.0312	0.236263	25.0498	0.192556	24.6814	0.19956	25.1857	0.704848
P10109	25.0727	25.6563	27.7385	25.603	24.7407	26.9957	23.8982	25.1922	-	25.305	25.2062	-	0.132833	-0.376031	-	0	-	0	26.1558	1.40132	25.7798	1.13787	24.5452	0.915032	25.2556	0.0698923
P10155	26.9747	27.2227	27.1876	27.3004	27.3323	27.1103	27.2254	27.4616	27.4409	27.2403	27.2635	27.3446	0.501655	0.119335	1.07562	0.247652	0.857747	0.154456	27.1283	0.134236	27.2477	0.120035	27.376	0.130846	27.2828	0.0547812
P10253	27.1803	27.7297	27.1774	27.5327	27.8143	27.6342	27.7937	27.6276	27.7253	27.4192	27.8989	27.5454	0.671959	0.297941	0.865212	0.35311	0.482542	0.258736	27.3624	0.318039	27.6604	0.142612	27.7156	0.0834697	27.6212	0.24865
P10301	27.5792	27.567	27.8413	27.5223	27.5122	27.2381	27.8171	27.4035	27.4982	27.5483	27.4698	27.4188	0.857996	-0.238309	0.227891	-0.0895405	0.880677	-0.183526	27.6625	0.154956	27.4242	0.161246	27.573	0.216714	27.479	0.0651944
P10398	24.1982	25.6707	25.5527	25.2368	25.3174	24.7632	25.7898	25.0409	25.2976	25.4509	25.312	25.1677	0.023069	-0.0347315	0.170991	0.235608	0.130015	0.169661	25.1405	0.818205	25.1058	0.299423	25.3761	0.380566	25.3102	0.141595
P10412	26.4199	28.0634	26.4335	26.758	26.7735	27.5908	27.4819	26.8601	27.9404	27.8593	26.9688	28.4385	0.0380364	0.0684929	0.292988	0.455181	0.492686	0.783249	26.9723	0.944985	27.0408	0.476386	27.4275	0.542222	27.7555	0.740279
P10451	-	24.8925	23.8308	24.4777	24.9153	24.9798	23.6094	24.4241	23.7274	-	23.3826	23.4219	-	0	-	0	-	0	24.3616	0.750671	24.7909	0.273201	23.9203	0.440276	23.4022	0.0277899
P10515	27.1504	27.2539	27.0051	27.5303	27.2168	27.2463	27.2474	27.2497	27.2443	27.1636	27.1588	27.1723	0.72259	0.194689	0.699168	0.110684	0.146455	0.0284646	27.1364	0.124978	27.3311	0.173121	27.2471	0.00272519	27.1649	0.00680669
P10586	24.8735	25.3436	25.4495	24.8187	25.2517	25.4361	23.0508	24.1468	24.5986	23.866	24.9616	25.2291	0.0735762	-0.0533829	1.23065	-1.29015	0.520396	-0.536664	25.2222	0.306577	25.1688	0.316934	23.9321	0.795884	24.6855	0.722244
P10599	33.6299	33.2667	33.1179	33.1737	33.4459	33.1247	33.4116	33.0637	33.2175	33.6026	33.2987	33.3228	0.189317	-0.0900383	0.230563	-0.107255	0.143469	0.0698611	33.3382	0.263417	33.2481	0.173031	33.2309	0.174364	33.408	0.1689
P10606	27.198	27.2994	26.4617	27.1551	27.3922	26.7612	27.1494	27.2622	27.012	27.4101	27.2899	27.0558	0.133317	0.116485	0.220581	0.154861	0.395553	0.265605	26.9863	0.457199	27.1028	0.318762	27.1412	0.125302	27.2519	0.180196
P10619	27.6063	27.9435	27.3357	27.3696	27.6108	27.1572	27.9338	27.8294	27.7414	27.9461	28.0497	27.3768	0.496194	-0.249316	0.487049	0.206338	0.233332	0.162372	27.6285	0.304525	27.3792	0.226931	27.8349	0.0962844	27.7909	0.362305
P10620	29.9287	30.4738	30.7145	30.3401	30.3829	30.1279	30.269	29.9134	30.7489	30.4098	29.7977	30.5925	0.133099	-0.088714	0.0642109	-0.0619329	0.114804	-0.1057	30.3724	0.402578	30.2836	0.136539	30.3104	0.419265	30.2667	0.416288
P10644	27.2124	27.1521	27.508	26.9437	27.066	27.1076	26.8795	27.0092	26.8406	26.9855	27.149	27.074	0.979382	-0.251755	1.4594	-0.38107	0.859805	-0.221339	27.2908	0.190478	27.0391	0.0851986	26.9098	0.0882999	27.0695	0.0818141
P10746	-	25.2236	-	-	24.6297	24.8768	25.1846	24.6381	-	-	23.6757	24.9734	-	0	-	0	-	0	25.2236	-	24.7533	0.174737	24.9114	0.386443	24.3246	0.917578
P10768	28.0388	27.8536	27.9469	27.8629	28.1432	27.8666	28.3623	28.4475	27.6158	27.8358	28.4	28.1788	0.0350823	0.0111071	0.293652	0.195416	0.482815	0.191736	27.9465	0.0925958	27.9576	0.16075	28.1419	0.457552	28.1382	0.284321
P10809	33.0883	33.005	32.7967	33.1758	32.9787	32.9431	33.003	32.8773	33.0288	33.1484	33.018	32.986	0.241711	0.0692075	0.0215621	0.00637054	0.36557	0.0874646	32.9633	0.150242	33.0326	0.1253	32.9697	0.081045	33.0508	0.0860289
P82094	24.4702	24.7361	25.0924	25.0255	24.7433	24.9217	23.6865	24.0203	24.0186	24.3588	24.0393	24.6792	0.262757	0.130553	1.81113	-0.8578	0.721697	-0.407138	24.7663	0.312205	24.8968	0.142718	23.9085	0.192259	24.3591	0.319915
P11021	32.3295	32.2244	32.4185	32.3658	32.39	32.2136	32.3373	32.2743	32.278	32.3453	32.2343	32.3572	0.00418832	-0.00100708	0.175272	-0.0275955	0.0602226	-0.0118815	32.3241	0.0971599	32.3231	0.0955964	32.2966	0.0353768	32.3123	0.0677659
P11047	25.9715	25.993	26.1726	25.7915	25.8846	26.1481	25.4995	25.5691	25.7338	25.6418	26.0857	25.8384	0.347735	-0.104271	2.03709	-0.444868	0.593448	-0.190349	26.0457	0.110417	25.9414	0.184984	25.6008	0.12031	25.8553	0.22244
P11117	-	25.3615	24.8228	24.4259	24.8921	25.4001	25.2329	24.633	24.9708	25.0693	25.2734	24.8379	-	0	-	0	-	0	25.0921	0.380855	24.906	0.487249	24.9456	0.300757	25.0602	0.217908
P11142	32.8695	32.9061	32.7493	32.9104	32.9208	32.8281	32.8362	32.8087	32.7795	32.9957	32.7342	32.9882	0.331011	0.0447706	0.26721	-0.0334943	0.26166	0.0644073	32.8416	0.0820384	32.8864	0.0507983	32.8081	0.0283537	32.906	0.148859
P11166	28.4148	28.4615	28.0642	28.8023	28.7264	28.9058	28.7414	28.7748	28.7709	28.8914	28.7033	28.7502	1.6696	0.497986	1.63041	0.448844	1.56583	0.468131	28.3135	0.217128	28.8115	0.0900245	28.7624	0.018253	28.7816	0.097935
P11169;Q8TDB8	26.3726	26.4406	25.7036	26.6902	26.6744	26.4173	27.2485	27.2672	26.6092	26.5782	26.6974	26.2727	0.773176	0.421688	1.27631	0.869399	0.572929	0.343806	26.1723	0.407327	26.5939	0.153212	27.0417	0.374621	26.5161	0.219056
P11171	-	-	-	-	-	23.3369	24.666	-	-	24.5878	24.1737	-	-	0	-	0	-	0	-	-	23.3369	-	24.666	-	24.3807	0.292788
P11172	28.0758	28.0156	27.9911	27.952	28.0215	28.0247	27.8714	28.0315	27.9408	28.05	28.0347	28.0199	0.335942	-0.028141	0.686672	-0.0796038	0.0989766	0.00734647	28.0275	0.0435799	27.9994	0.0410759	27.9479	0.0802919	28.0349	0.0150297
P11177	29.1056	29.0938	29.3289	29.2987	29.0729	29.2003	29.2822	29.2346	29.2196	29.3807	29.1418	29.0676	0.0496329	0.0145486	0.368126	0.069334	0.0586576	0.0205936	29.1761	0.132448	29.1906	0.113215	29.2454	0.0326958	29.1967	0.163593
P11182	25.5402	25.3909	25.7618	25.7714	25.2034	25.3549	25.4754	25.0875	25.6322	25.4245	25.2246	25.1225	0.236893	-0.121089	0.35502	-0.165955	1.03354	-0.307122	25.5643	0.186631	25.4432	0.294117	25.3984	0.280407	25.2572	0.153591
P11216	29.5062	29.4797	29.7125	29.3273	29.3802	29.4401	29.2485	29.4413	29.5599	29.3638	29.4594	29.5372	1.07206	-0.183594	0.569066	-0.149561	0.561328	-0.112654	29.5661	0.127484	29.3825	0.0564462	29.4166	0.157177	29.4535	0.0868569
P11233	27.3565	27.2483	27.0059	27.5125	27.288	26.9553	27.177	27.4273	27.5013	27.199	27.3189	27.0517	0.0895323	0.0483716	0.505909	0.165016	0.03589	-0.0137043	27.2036	0.179507	27.2519	0.280381	27.3686	0.169961	27.1899	0.133858
P11234	26.5472	26.503	26.5968	26.6651	26.3607	26.1914	26.5361	26.8098	26.6413	26.6414	26.8945	26.6296	0.434529	-0.143253	0.603517	0.113422	0.890037	0.172867	26.549	0.0469277	26.4057	0.240007	26.6624	0.138062	26.7218	0.149612
P11274	-	-	-	-	-	23.4364	-	-	-	-	23.0418	-	-	0	-	0	-	0	-	-	23.4364	-	-	-	23.0418	-
P11279	28.6006	28.4893	28.2469	28.0892	28.4443	28.5922	28.5151	28.801	28.5298	28.6594	28.7113	28.7429	0.143238	-0.0703398	0.535261	0.169697	1.13557	0.258908	28.4456	0.180868	28.3753	0.258529	28.6153	0.160991	28.7045	0.042167
P11310	26.9902	27.341	27.0884	27.1255	27.2534	26.5617	27.3805	27.4023	26.8902	27.0668	27.4571	27.2539	0.269919	-0.159636	0.160916	0.0844733	0.318341	0.119425	27.1399	0.180947	26.9802	0.368026	27.2243	0.289593	27.2593	0.195191
P11387	26.6367	26.8854	27.0639	26.351	26.6523	26.4364	27.2808	27.2521	26.7462	26.8667	27.357	26.9355	1.175	-0.382138	0.469031	0.231049	0.412013	0.191035	26.862	0.21457	26.4799	0.155264	27.0931	0.300703	27.0531	0.265456
P11388	27.601	27.4215	27.4132	27.4583	27.4091	27.4073	26.8571	27.9623	27.6749	27.8431	27.7638	27.5956	0.350919	-0.0536416	0.0193247	0.019551	1.25907	0.255622	27.4786	0.106082	27.4249	0.0289667	27.4981	0.573423	27.7342	0.126428
P11413	32.8775	32.9166	32.87	32.8829	32.9819	32.9644	32.9819	32.9804	32.8912	33.056	32.9599	32.8921	0.748438	0.0550181	0.88387	0.0631714	0.75163	0.0813052	32.888	0.025022	32.943	0.0528437	32.9512	0.0519607	32.9693	0.0823568
P11441	25.649	25.4823	25.87	25.39	25.9437	25.7782	25.5626	25.4757	-	25.6092	-	25.6603	0.0645235	0.0368627	-	0	-	0	25.6671	0.194489	25.7039	0.28421	25.5192	0.0614899	25.6347	0.0361047
P11498	27.3495	27.5818	27.5009	27.4332	27.4901	27.3834	27.2822	27.5539	27.6198	27.4277	27.5633	27.4392	0.217672	-0.0418008	0.0212494	0.00788562	0.00284073	-0.000701904	27.4774	0.117929	27.4356	0.0533916	27.4853	0.178985	27.4767	0.0751739
P11586	30.2454	30.0314	30.2574	30.0225	30.0406	30.053	30.0345	30.1194	30.1029	30.1985	30.1647	30.2239	0.877924	-0.139392	0.52199	-0.0924969	0.0826354	0.0176112	30.1781	0.127135	30.0387	0.0153404	30.0856	0.0450381	30.1957	0.0296885
P11717	26.4749	26.3141	26.1372	26.2547	26.1425	26.071	25.7031	26.002	26.1626	26.2621	26.0067	26.3897	0.616603	-0.152672	0.995273	-0.352828	0.235437	-0.0892226	26.3087	0.168926	26.1561	0.0925854	25.9559	0.233215	26.2195	0.195067
P11766	29.0235	28.8579	28.6359	28.9335	28.896	28.8219	28.5648	28.862	29.0656	29.1712	29.0313	28.7304	0.141583	0.0446917	0.0148922	-0.00826073	0.332368	0.138538	28.8391	0.194447	28.8838	0.0567912	28.8308	0.251883	28.9776	0.225212
P11802	24.3327	24.911	24.1242	24.2976	24.8805	24.1605	23.9992	23.9474	24.147	24.1594	24.3097	24.2136	0.00993531	-0.00973129	0.809299	-0.424757	0.404394	-0.228387	24.4559	0.407593	24.4462	0.382291	24.0312	0.103603	24.2276	0.0761435
P11908	27.5657	27.6112	27.7577	27.3109	27.3201	27.4324	27.0081	27.3129	27.2588	27.3033	27.4829	27.2211	1.8478	-0.290338	1.82551	-0.451568	1.4829	-0.309078	27.6448	0.100334	27.3545	0.0676613	27.1933	0.16266	27.3358	0.133848
P11940;Q9H361	30.5162	30.2222	30.5836	30.5842	30.3375	30.7003	29.947	30.1287	30.4546	30.2936	30.1109	30.5399	0.258153	0.1	0.642687	-0.263911	0.307986	-0.125876	30.4407	0.192208	30.5407	0.18532	30.1768	0.257224	30.3148	0.215312
P12004	30.7511	30.8336	30.7622	30.9144	30.9335	30.7958	31.1599	30.9719	30.8466	30.936	30.9062	30.6856	0.919876	0.0989354	1.04478	0.210516	0.294148	0.0603269	30.7823	0.0447588	30.8812	0.0746205	30.9928	0.157716	30.8426	0.136767
P12081	28.539	28.63	28.5088	28.4319	28.4265	28.3691	28.4693	28.5842	28.2545	28.5257	28.4028	28.3196	1.64614	-0.150115	0.525243	-0.123303	0.956978	-0.143225	28.5593	0.0630771	28.4092	0.0348294	28.436	0.167342	28.4161	0.103673
P12109	-	23.6583	23.2346	-	-	-	-	-	-	-	-	-	-	0	-	0	-	0	23.4464	0.299612	-	-	-	-	-	-
P12235	25.8418	26.1346	26.3619	26.4589	-	26.536	25.7432	26.5242	26.4693	26.3021	26.4275	26.2797	-	0	0.171249	0.132797	0.641356	0.223649	26.1128	0.260707	26.4974	0.0544807	26.2456	0.435923	26.3364	0.0796902
P12236	29.7184	29.2581	29.4625	29.704	29.3827	29.2378	29.2518	29.2831	29.3214	29.7883	29.3701	29.4781	0.0696448	-0.0381622	0.652455	-0.194281	0.132487	0.0658264	29.4797	0.230648	29.4415	0.238591	29.2854	0.0348641	29.5455	0.217088
P12268	29.7583	29.7635	29.9107	29.6735	29.6229	29.8536	29.1732	29.4386	29.7077	29.7061	29.6119	29.8058	0.474881	-0.0941677	1.07519	-0.37097	0.615852	-0.102898	29.8108	0.0865439	29.7167	0.121245	29.4399	0.267245	29.7079	0.0969661
P12270	28.8235	28.8299	29.0173	28.961	28.9043	29.0233	28.9899	29.0748	28.9783	28.8629	28.9782	28.9521	0.430113	0.0726706	0.815352	0.124123	0.219548	0.0408688	28.8902	0.110095	28.9629	0.05951	29.0143	0.0527085	28.9311	0.0604946
P12273	23.4723	-	-	-	-	-	-	-	25.5162	-	-	22.4898	-	0	-	0	-	0	23.4723	-	-	-	25.5162	-	22.4898	-
P12277	-	-	-	23.2126	-	23.3342	-	-	22.3303	-	22.4259	-	-	0	-	0	-	0	-	-	23.2734	0.0859634	22.3303	-	22.4259	-
P12429	28.8048	28.8123	28.6681	28.6348	28.7067	28.7146	28.5222	28.6531	28.6912	29.0308	28.8378	28.8586	0.647129	-0.0763499	0.940667	-0.139584	0.891114	0.147342	28.7617	0.0812055	28.6854	0.0439481	28.6222	0.0886334	28.9091	0.105957
P12532	25.126	25.028	24.6551	25.807	25.7213	25.213	25.5821	25.3003	25.3003	25.7239	25.4054	25.0872	1.28827	0.644108	1.25354	0.457902	0.941207	0.469165	24.9363	0.24846	25.5804	0.321108	25.3942	0.162699	25.4055	0.31834
P12694	25.5643	26.0131	26.0004	25.7259	25.7398	25.5979	25.7621	26.0593	25.8737	25.678	25.9681	25.6801	0.483053	-0.171422	0.0806054	0.0390619	0.18125	-0.0838966	25.8593	0.255513	25.6879	0.0782415	25.8983	0.15011	25.7754	0.166857
P12814	29.2693	29.2413	29.2692	28.9233	28.992	29.0001	29.7891	29.435	29.4955	29.2825	29.6458	29.7048	3.41903	-0.288182	1.33558	0.313253	1.00837	0.284433	29.26	0.0161372	28.9718	0.0421798	29.5732	0.189376	29.5444	0.228678
P12830	24.6963	24.4126	24.5189	25.2913	24.869	24.7515	25.8513	24.9362	24.18	25.0921	24.6982	24.6612	1.09615	0.427989	0.383189	0.446597	0.78793	0.274555	24.5426	0.143296	24.9706	0.283863	24.9892	0.836901	24.8172	0.238848
P12931	28.0146	27.7579	27.5057	28.1323	28.0082	27.9217	28.5985	27.8965	27.9892	28.189	27.8736	28.0902	0.75486	0.261311	0.691535	0.401979	0.771853	0.291482	27.7594	0.254442	28.0207	0.105827	28.1614	0.381357	28.0509	0.161335
P12955	27.8638	27.7422	27.8501	27.5846	27.7776	27.4771	27.9438	27.9464	27.6138	27.7691	27.8307	27.4495	1.00526	-0.205573	0.0466688	0.0159473	0.473097	-0.13561	27.8187	0.0666036	27.6131	0.152251	27.8347	0.191278	27.6831	0.204651
P12956	30.501	30.4239	30.0659	30.344	30.2875	30.3333	30.6036	30.5183	30.536	30.566	30.5793	30.5428	0.0214068	-0.00867653	0.747634	0.222354	0.798525	0.232419	30.3303	0.232211	30.3216	0.0300416	30.5526	0.0449787	30.5627	0.018484
P13010	29.8615	29.7181	29.6855	29.7034	29.5518	29.5451	30.094	29.7528	29.7792	30.0129	29.8866	29.725	0.970584	-0.154949	0.419444	0.120274	0.531341	0.119792	29.7551	0.0936283	29.6001	0.0895186	29.8753	0.189796	29.8749	0.144306
P13051	24.6732	25.1178	24.834	24.7284	24.5403	24.8327	24.6094	24.5881	24.4651	24.9628	24.6209	24.9852	0.488394	-0.174549	1.09679	-0.320819	0.0360273	-0.0186698	24.875	0.225138	24.7005	0.148201	24.5542	0.0778535	24.8563	0.204178
P13073	29.7008	29.6041	29.6325	29.8677	29.7914	29.7228	29.7713	29.6822	29.714	29.7877	29.6884	29.7558	1.36432	0.148199	0.924728	0.0767352	1.1261	0.0981776	29.6458	0.0497127	29.794	0.07248	29.7225	0.0451514	29.744	0.0507136
P13196	24.8262	24.881	25.265	24.5148	25.3379	25.028	25.2628	25.9152	25.9449	24.2281	25.3	25.3923	0.0373345	-0.030489	1.28343	0.716872	0.0143668	-0.0172882	24.9907	0.239113	24.9603	0.415739	25.7076	0.385532	24.9735	0.647144
P13473	28.4944	28.4785	28.5957	28.7074	28.4394	28.7617	28.4833	28.3158	28.1617	28.2799	29.0351	28.8776	0.461003	0.113304	0.949251	-0.202581	0.374371	0.20803	28.5229	0.0635805	28.6362	0.172515	28.3203	0.16086	28.7309	0.398432
P13489	29.475	29.4349	29.5389	29.1253	29.32	29.4164	29.2942	29.4107	29.1455	29.5908	29.431	29.6619	1.01168	-0.195758	1.1373	-0.199466	0.451393	0.078296	29.4829	0.0524306	29.2872	0.148282	29.2835	0.132893	29.5612	0.118268
Q13952	25.5723	26.067	25.9293	25.6162	25.7491	25.1824	25.5382	-	25.8415	24.8217	24.8196	25.384	0.685431	-0.340303	-	0	1.62383	-0.847767	25.8562	0.25533	25.5159	0.296349	25.6898	0.214519	25.0084	0.325268
P13639	32.3011	32.2178	32.2073	32.1868	32.2066	32.0873	31.9583	31.9979	32.0717	32.2258	32.074	32.1196	0.798692	-0.0818265	2.19359	-0.232752	0.88459	-0.102263	32.242	0.0513903	32.1602	0.0638938	32.0093	0.0575405	32.1398	0.0778584
P13667	30.5383	30.6126	30.5939	30.7209	30.7909	30.6341	30.9135	30.8533	30.6514	30.5841	30.7816	30.6751	1.24187	0.133738	1.27843	0.224482	0.7382	0.0986767	30.5816	0.0386834	30.7153	0.0785807	30.8061	0.137297	30.6803	0.0988717
P13674	27.0137	27.2937	27.5054	27.2539	27.1561	27.2891	26.8829	27.2329	27.1276	26.9187	27.1652	27.1138	0.0914332	-0.0379397	0.466193	-0.189837	0.565927	-0.205079	27.2709	0.24665	27.233	0.068939	27.0811	0.179586	27.0659	0.130054
P13693	29.515	29.25	29.6446	29.4555	29.4713	29.6968	29.3773	29.6584	29.2696	29.2895	29.6885	29.4637	0.195893	0.0713253	0.0744181	-0.0347722	0.0218287	0.0107142	29.4699	0.201154	29.5412	0.135025	29.4351	0.200746	29.4806	0.200021
P13716	24.0086	-	24.1341	24.0642	23.8844	24.0245	-	23.8497	24.2455	-	24.0152	-	-	0	-	0	-	0	24.0714	0.0886878	23.991	0.0944913	24.0476	0.279873	24.0152	-
P13747	-	-	-	24.0072	24.7314	23.6903	24.2637	23.7108	23.5914	-	-	-	-	0	-	0	-	0	-	-	24.143	0.533655	23.8553	0.358692	-	-
P13797	30.0984	30.1872	30.1	29.948	30.1397	29.9947	29.9786	30.2268	30.2155	30.1764	30.2097	30.2278	0.713202	-0.101068	0.0467144	0.0117493	1.08516	0.0761121	30.1285	0.0508201	30.0274	0.0999685	30.1403	0.140156	30.2046	0.0260626
P13798	27.7776	27.7131	27.6471	27.4969	27.4913	27.5242	27.5926	27.5777	27.7988	27.7686	27.7204	27.6058	2.22735	-0.208466	0.280317	-0.0562191	0.08268	-0.0143178	27.7126	0.0652873	27.5041	0.0175849	27.6564	0.123607	27.6983	0.0836194
P13804	30.2559	30.3333	30.3489	30.5846	30.3937	30.4456	30.6407	30.558	30.3579	30.3839	30.7096	30.4148	1.19227	0.16193	1.09267	0.206181	0.81701	0.190094	30.3127	0.0498251	30.4746	0.098719	30.5189	0.145364	30.5028	0.179815
P13807	27.583	28.0088	28.0273	27.6822	27.7089	27.9496	27.4577	27.6257	27.7684	27.5957	27.6125	27.6138	0.2143	-0.0927957	0.681301	-0.255748	0.849816	-0.265693	27.873	0.251342	27.7802	0.147302	27.6173	0.155502	27.6073	0.0100839
P13861	26.8664	27.2143	26.906	27.1101	27.3053	26.9454	27.2473	27.0801	27.0069	27.1985	27.4654	26.9494	0.340672	0.124682	0.370243	0.115845	0.491613	0.208885	26.9956	0.190444	27.1203	0.180184	27.1114	0.123209	27.2045	0.258083
P13928	23.2475	-	22.8895	-	-	-	-	-	-	-	-	-	-	0	-	0	-	0	23.0685	0.253147	-	-	-	-	-	-
Q96C90	25.9224	26.3054	26.5914	25.717	25.6061	25.4802	26.0279	26.3009	26.1432	25.9392	25.7492	25.9994	1.51154	-0.671967	0.214765	-0.115698	0.841735	-0.377096	26.273	0.335652	25.6011	0.118465	26.1573	0.137019	25.8959	0.130611
P13984	27.7451	27.3043	27.8693	27.484	27.5336	27.4164	27.3312	27.6515	27.9479	27.7928	27.65	27.6836	0.389904	-0.161568	0.00525779	0.00396601	0.145561	0.0692387	27.6396	0.296876	27.478	0.0587957	27.6435	0.308459	27.7088	0.0746873
P13995	28.1985	28.2671	28.1984	28.396	28.0922	27.8395	27.2684	27.9781	27.9951	27.986	28.0922	28.1336	0.27732	-0.112137	0.920755	-0.474145	1.41658	-0.150755	28.2213	0.0396187	28.1092	0.278624	27.7472	0.414753	28.0706	0.0761404
P14174	27.4966	28.4771	28.5359	27.7794	28.172	27.4414	27.8684	28.0588	28.366	28.0233	27.8549	27.5133	0.395499	-0.372242	0.0686719	-0.0721219	0.43236	-0.372702	28.1699	0.58377	27.7976	0.365616	28.0977	0.251099	27.7972	0.259843
P14209	-	-	-	-	-	-	-	-	24.712	25.4578	25.3445	-	-	0	-	0	-	0	-	-	-	-	24.712	-	25.4011	0.0801451
P14314	29.4657	29.7238	29.7395	29.7446	29.5973	29.7678	29.9044	29.6594	29.6206	29.5473	29.6063	29.7164	0.227673	0.0602525	0.271631	0.0851364	0.0673735	-0.0196285	29.643	0.153746	29.7032	0.0924902	29.7281	0.153879	29.6234	0.0858219
P14316	-	-	22.5743	-	-	-	-	-	-	-	-	22.9355	-	0	-	0	-	0	22.5743	-	-	-	-	-	22.9355	-
P14324	29.1288	29.1629	29.2171	29.1188	29.0761	29.0765	29.723	29.0343	28.7824	29.2715	29.197	29.0374	1.26497	-0.0791022	0.012087	0.010334	0.00416007	-0.000936508	29.1696	0.044516	29.0905	0.0245204	29.1799	0.486919	29.1687	0.119592
P14373	22.9626	23.1719	23.1245	-	-	-	-	23.3725	-	22.6705	22.4581	23.4056	-	0	-	0	0.339779	-0.241595	23.0863	0.109729	-	-	23.3725	-	22.8448	0.497191
P14384	24.6132	24.9115	24.9649	24.5687	24.8025	24.8234	23.7137	23.8522	24.3584	24.4187	24.3846	24.7523	0.291489	-0.098362	1.72273	-0.855106	0.905649	-0.311352	24.8299	0.189533	24.7315	0.141415	23.9748	0.339366	24.5185	0.203191
P14406	26.8527	27.2446	25.9195	26.971	-	-	26.9159	26.8992	26.9201	27.4184	27.0969	26.6751	-	0	0.240135	0.239494	0.364548	0.391171	26.6723	0.680763	26.971	-	26.9118	0.0110768	27.0634	0.372781
P14550	31.57	31.7806	31.8898	31.7686	31.9316	31.6159	32.3483	31.9651	31.8634	31.6489	31.9506	31.7836	0.0671927	0.0251961	0.827001	0.312131	0.136887	0.0475057	31.7468	0.162542	31.772	0.157872	32.059	0.255702	31.7943	0.151143
P14618	34.1409	34.0386	33.546	33.8589	33.8399	33.7266	33.7162	33.763	33.8805	34.2305	33.9108	33.8401	0.20548	-0.100091	0.255041	-0.121986	0.144219	0.0852483	33.9085	0.318068	33.8084	0.0715229	33.7866	0.0846401	33.9938	0.208023
P14625	31.2994	31.4418	31.3208	31.4466	31.5335	31.4222	31.6737	31.5493	31.4093	31.365	31.2813	31.4602	0.952253	0.113432	1.0099	0.190075	0.076615	0.0148277	31.354	0.0768071	31.4674	0.058523	31.5441	0.132293	31.3688	0.0894986
P14635	26.3467	26.199	26.7023	26.931	26.6312	26.8405	24.7163	26.3246	26.8605	26.2551	25.9519	26.5036	1.0405	0.384903	0.271987	-0.448851	0.338784	-0.179147	26.416	0.258689	26.8009	0.153789	25.9671	1.11592	26.2368	0.276299
P14649	-	24.3228	-	-	-	-	-	-	-	-	23.9675	-	-	0	-	0	-	0	24.3228	-	-	-	-	-	23.9675	-
P14735	28.4476	28.599	28.7538	28.4496	28.5749	28.6779	28.241	28.5064	28.6788	28.5336	28.4102	28.4788	0.106842	-0.0326595	0.331608	-0.124758	0.590188	-0.12594	28.6001	0.153086	28.5675	0.114324	28.4754	0.220547	28.4742	0.0618198
P14859	24.5906	24.6977	24.4038	24.3936	24.5623	24.4276	24.8565	24.8852	24.7464	24.9429	24.7804	24.8551	0.440764	-0.102865	1.29889	0.265346	1.40613	0.295395	24.564	0.148758	24.4612	0.0892398	24.8294	0.0732624	24.8594	0.0813474
P14866	30.9927	31.1182	31.0527	31.0765	30.8579	30.9225	31.0869	31.2211	31.0136	31.2174	31.2733	31.3076	0.618368	-0.102228	0.302572	0.0526377	2.03923	0.211546	31.0546	0.0627722	30.9523	0.112311	31.1072	0.105251	31.2661	0.0455255
P14868	29.6207	29.6329	29.1149	29.574	29.782	29.4544	29.7526	29.7041	29.4118	29.6299	29.7412	29.6284	0.306702	0.147283	0.343048	0.166676	0.530071	0.210295	29.4562	0.295611	29.6035	0.165777	29.6229	0.184368	29.6665	0.0646865
P14923	28.0563	28.1341	27.9946	28.1133	28.0577	27.9217	28.5839	28.2061	27.7341	28.1021	28.1355	27.8335	0.166318	-0.030777	0.171633	0.113038	0.134884	-0.0379543	28.0617	0.0699026	28.0309	0.098535	28.1747	0.425799	28.0237	0.165545
P14927	28.0885	28.3773	28.0108	28.5982	28.5225	28.0199	28.9359	28.6174	28.0694	28.4356	28.6515	28.3048	0.446858	0.22134	0.62107	0.382018	0.94862	0.305124	28.1589	0.193137	28.3802	0.314303	28.5409	0.438308	28.464	0.175089
P15121	31.933	32.0375	31.6791	31.814	32.0312	31.8957	31.8958	31.94	31.7572	32.0916	32.0825	31.8719	0.0871124	0.0303898	0.0542769	-0.0188688	0.441797	0.132097	31.8832	0.184347	31.9136	0.109723	31.8644	0.095393	32.0153	0.124275
P15144	27.1211	27.7294	27.5501	27.0666	27.7889	27.4082	26.9589	27.4142	27.3475	27.1043	27.7207	27.321	0.057184	-0.0456295	0.420879	-0.226661	0.12134	-0.084863	27.4669	0.31256	27.4212	0.361304	27.2402	0.245859	27.382	0.312706
P15151	27.2212	26.995	27.4853	27.1304	26.9993	26.9638	26.7366	26.8324	27.144	26.9683	27.2233	27.2711	0.603414	-0.202696	0.812666	-0.329472	0.177807	-0.0796013	27.2338	0.245418	27.0311	0.0877417	26.9044	0.213029	27.1542	0.162786
P15170	28.3834	28.408	28.4294	27.5956	28.445	28.642	28.1571	28.5494	28.5541	28.1137	28.3229	28.6886	0.217255	-0.179401	0.0338588	0.0132516	0.0658704	-0.0318546	28.4069	0.0230107	28.2275	0.55604	28.4202	0.227884	28.3751	0.290964
P15289	24.1646	24.3014	23.4664	24.1944	23.8319	-	23.3283	24.9115	24.6296	24.084	25.031	24.2179	-	0	0.220629	0.312341	0.522123	0.466862	23.9775	0.447861	24.0131	0.256308	24.2898	0.844547	24.4443	0.512502
P15291	26.693	26.6399	27.2183	26.8287	26.947	27.0402	26.9037	26.736	26.753	26.645	27.1498	27.1024	0.171687	0.0882587	0.0985641	-0.0528266	0.179007	0.115335	26.8504	0.3197	26.9386	0.106005	26.7976	0.092307	26.9657	0.278767
P15311	31.239	30.7829	30.8636	30.9347	30.9295	31.0717	30.928	31.0228	31.0339	31.1889	30.951	31.0465	0.0385247	0.0167999	0.0808378	0.0330766	0.254302	0.100282	30.9618	0.243397	30.9786	0.0806395	30.9949	0.0582331	31.0621	0.119741
P15336	23.5754	-	23.1654	-	-	-	-	-	23.2777	-	-	-	-	0	-	0	-	0	23.3704	0.289934	-	-	23.2777	-	-	-
P15374	26.58	26.8955	26.9135	26.7543	27.3514	26.8834	26.7111	27.2319	26.7714	26.8413	26.8999	27.2975	0.40084	0.200006	0.213828	0.10843	0.531084	0.216536	26.7964	0.187559	26.9964	0.314142	26.9048	0.284865	27.0129	0.248168
P15408	25.2189	26.0559	26.5393	25.3772	26.2308	26.4458	26.0469	26.5342	26.3556	26.2432	26.4513	26.4204	0.0545566	0.0799357	0.382834	0.374238	0.481891	0.433652	25.938	0.668037	26.0179	0.5652	26.3122	0.246526	26.3717	0.112288
Q9ULX3	27.3403	26.9959	27.239	27.1852	27.0301	27.0773	26.0089	26.1509	26.859	26.8192	26.3641	26.7491	0.348979	-0.0941849	1.40756	-0.85213	1.45703	-0.547601	27.1917	0.176971	27.0976	0.0794769	26.3396	0.455372	26.6441	0.245017
P15529	25.6189	26.3476	27.177	25.9612	26.253	25.7909	26.4897	26.0369	26.2733	25.6049	25.5274	26.0117	0.332889	-0.37947	0.0867357	-0.114544	0.632968	-0.666503	26.3812	0.779615	26.0017	0.233728	26.2666	0.226485	25.7147	0.260145
P15531	31.9824	32.3074	32.1439	32.0813	32.2138	31.9352	32.248	32.1901	31.9206	32.3884	32.3985	32.1702	0.212969	-0.0678132	0.0631063	-0.0250142	0.659358	0.17442	32.1446	0.162514	32.0768	0.139322	32.1196	0.174738	32.319	0.128998
P15559	32.6842	32.5027	32.4418	32.6246	32.5759	32.5063	32.8177	32.4928	32.5248	32.6183	32.6035	32.4146	0.117493	0.0259908	0.211161	0.0688655	0.00865175	0.00257746	32.5429	0.126112	32.5689	0.0594676	32.6118	0.179054	32.5455	0.113591
P15586	27.158	27.4297	26.9876	27.3484	27.19	27.0618	27.424	27.1388	27.321	27.1604	27.3782	27.3203	0.0179769	0.00828361	0.268135	0.102827	0.261092	0.0945237	27.1918	0.222994	27.2001	0.143579	27.2946	0.144429	27.2863	0.11283
P15735	-	24.9341	24.769	-	-	-	24.8545	-	-	24.4179	-	-	-	0	-	0	-	0	24.8515	0.116733	-	-	24.8545	-	24.4179	-
P15848	23.9899	24.1032	-	23.9082	23.917	-	24.212	24.3537	-	24.383	24.2382	23.9952	-	0	-	0	-	0	24.0465	0.0801087	23.9126	0.00620267	24.2829	0.100218	24.2055	0.195927
P15880	31.3172	31.3724	31.1943	31.3439	31.3062	31.1244	31.277	31.0924	31.4124	31.3363	31.1529	31.26	0.159284	-0.0364463	0.115895	-0.0340087	0.235821	-0.044899	31.2946	0.0912084	31.2582	0.11741	31.2606	0.160642	31.2497	0.0921705
P15924	27.5438	27.9303	27.5207	27.898	28.0217	27.4594	28.4358	28.0594	27.2892	27.3078	27.7469	27.1918	0.232479	0.128076	0.293986	0.263186	0.507997	-0.249453	27.665	0.230065	27.793	0.295515	27.9281	0.584454	27.4155	0.292798
P15927	27.5921	28.0879	28.1787	27.7565	28.0504	27.8226	28.3108	28.3806	28.1947	28.2399	28.4019	28.2245	0.139335	-0.0764122	0.835256	0.342443	0.814283	0.335855	27.9529	0.315721	27.8765	0.154199	28.2954	0.0939459	28.2888	0.0983162
P16070	30.0991	30.2997	30.2334	30.4329	30.3172	30.288	30.3476	30.1486	30.2935	30.1974	30.012	30.2736	0.852252	0.135293	0.248011	0.0524769	0.195837	-0.0497398	30.2108	0.102218	30.346	0.0766267	30.2632	0.102931	30.161	0.134574
P16083	26.4119	26.4498	26.0412	26.3201	26.5526	26.1366	26.3886	26.5077	26.3596	26.5438	26.3257	26.3646	0.0699402	0.0354767	0.354617	0.117639	0.306845	0.110406	26.301	0.22574	26.3365	0.208469	26.4186	0.07851	26.4114	0.116352
P16144	26.7512	26.6353	26.7159	26.7336	26.7494	27.0109	26.3897	26.3471	26.5792	26.532	26.5099	26.6393	0.608045	0.130505	1.529	-0.262177	1.25141	-0.140412	26.7008	0.059409	26.8313	0.155743	26.4387	0.123538	26.5604	0.0692355
P16152	29.3336	29.4624	29.5221	29.39	29.4049	29.2124	29.8479	29.5385	29.4412	29.3139	29.2176	29.116	0.551275	-0.103566	0.55962	0.169872	1.3125	-0.223473	29.4393	0.0963646	29.3358	0.107079	29.6092	0.212387	29.2159	0.0989546
P16188;P30447;P05534;P01892;P01893	-	-	24.5991	24.6632	24.6123	24.435	25.655	24.3363	24.3625	24.7	24.4155	24.3038	-	0	-	0	-	0	24.5991	-	24.5702	0.11976	24.7846	0.753864	24.4731	0.204253
P16219	24.4643	-	23.9109	-	24.0991	24.4105	24.4081	24.1664	23.9737	24.3193	-	23.7682	-	0	-	0	-	0	24.1876	0.391312	24.2548	0.22023	24.1827	0.217689	24.0438	0.389719
P16220	-	23.4221	25.2382	-	-	25.2965	24.2922	24.7779	25.7452	-	23.8062	25.8004	-	0	-	0	-	0	24.3302	1.28417	25.2965	-	24.9384	0.739688	24.8033	1.41012
P16260	-	23.5304	-	-	-	-	-	22.6156	-	-	-	-	-	0	-	0	-	0	23.5304	-	-	-	22.6156	-	-	-
P16278	26.0703	26.3001	25.959	26.4916	26.4536	25.7746	26.8034	26.3471	26.1199	26.2945	26.4525	26.1728	0.197373	0.130198	0.628616	0.313677	0.695112	0.196804	26.1098	0.173934	26.24	0.403426	26.4234	0.348114	26.3066	0.140234
P16298	24.5466	23.7471	23.9842	23.8243	25.0103	24.5473	24.0313	24.2351	24.5902	-	24.1304	24.6522	0.367511	0.368005	0.267989	0.192882	-	0	24.0926	0.410604	24.4606	0.597687	24.2855	0.282842	24.3913	0.369005
P16333	25.8402	26.0955	25.8115	25.7248	25.4121	25.5199	25.691	25.5762	25.5602	25.825	26.0425	25.9778	1.32231	-0.363452	1.43672	-0.30655	0.106334	0.0326989	25.9157	0.15633	25.5523	0.158854	25.6092	0.071357	25.9484	0.11169
P16383	24.6086	24.0239	24.0261	23.9648	24.0908	24.4415	-	23.5144	24.2966	24.354	24.1301	24.259	0.0787457	-0.0538832	-	0	0.0469647	0.028134	24.2196	0.336933	24.1657	0.246988	23.9055	0.553145	24.2477	0.112355
P16401	29.4652	29.343	29.7373	29.0144	28.9286	29.3672	29.8183	29.7022	29.5431	29.8919	29.6969	29.7167	1.08933	-0.411772	0.540001	0.172718	0.895003	0.253326	29.5152	0.201817	29.1034	0.232433	29.6879	0.138159	29.7685	0.107348
Q6YP21	25.055	25.1272	25.3523	24.8058	24.7072	24.2062	25.5739	25.1846	24.8784	25.0104	24.8781	25.0297	1.37105	-0.605082	0.0534332	0.0341676	0.947907	-0.205429	25.1782	0.155029	24.5731	0.321525	25.2123	0.348569	24.9727	0.0825487
P16403	28.9579	29.3597	29.3031	29.1173	29.0628	29.0182	29.8677	29.8065	29.3065	29.3389	29.2627	29.9347	0.474087	-0.140802	0.97615	0.453353	0.546935	0.305181	29.2069	0.217468	29.0661	0.049607	29.6603	0.307886	29.5121	0.367945
P16435	28.6701	28.6669	28.6955	28.9231	28.6246	28.7516	28.8412	28.6181	28.8395	28.7403	28.6443	28.6175	0.438626	0.0889479	0.522958	0.0887814	0.094396	-0.0101382	28.6775	0.0156846	28.7664	0.149811	28.7663	0.128297	28.6674	0.0645744
P16455	-	-	24.0672	23.4543	-	24.3432	-	-	-	-	-	-	-	0	-	0	-	0	24.0672	-	23.8987	0.62858	-	-	-	-
P16615	30.0335	29.809	29.5507	30.0376	30.0916	29.9265	29.9181	29.9164	29.9328	30.0022	29.8831	29.849	0.679244	0.220789	0.374508	0.124693	0.316448	0.113673	29.7978	0.241597	30.0186	0.0841728	29.9225	0.00902905	29.9114	0.0804574
P16885	23.0738	23.0281	23.318	23.2438	23.1526	22.7729	23.3237	22.4057	23.3328	23.4785	23.0607	-	0.187872	-0.0835412	0.137454	-0.119226	-	0	23.14	0.155827	23.0564	0.249782	23.0208	0.532653	23.2696	0.295468
P16930	27.0878	27.4348	27.5929	26.9673	27.3677	27.4319	27.2482	27.502	27.5248	27.4031	27.432	27.3674	0.217104	-0.116222	0.110907	0.0531623	0.0672571	0.0289809	27.3719	0.258381	27.2556	0.251754	27.425	0.153579	27.4008	0.0323215
P16949	28.6196	28.2703	28.1074	27.6941	28.1021	27.9287	28.3267	28.4775	27.8257	28.4282	27.8993	28.2348	1.03832	-0.424131	0.18859	-0.122441	0.268361	-0.144991	28.3324	0.261724	27.9083	0.204752	28.21	0.341226	28.1874	0.267651
P16989	28.7032	28.5077	28.8867	28.6417	28.4283	28.8082	27.6828	28.4728	28.3234	28.4128	28.4503	28.6694	0.179211	-0.0731246	0.94967	-0.53951	0.625145	-0.188334	28.6992	0.189509	28.6261	0.190434	28.1597	0.419651	28.5109	0.138601
P17010;P08048	-	-	-	-	21.5592	23.0584	21.6667	-	-	22.6768	-	-	-	0	-	0	-	0	-	-	22.3088	1.06012	21.6667	-	22.6768	-
P17028	24.1436	24.6905	24.3979	-	24.4482	23.2217	24.4553	-	23.8424	24.5038	24.5684	24.3011	-	0	-	0	0.0949475	0.047116	24.4107	0.273684	23.8349	0.867299	24.1489	0.4334	24.4578	0.139474
P17050	-	-	26.504	-	25.2215	26.5399	-	27.3639	26.4199	-	26.4859	26.7111	-	0	-	0	-	0	26.504	-	25.8807	0.932186	26.8919	0.667512	26.5985	0.159236
P17096	30.6324	30.4735	30.3212	30.1988	30.1277	30.0543	30.4815	30.2656	30.2071	30.621	30.4808	30.7106	1.61198	-0.348802	0.571835	-0.157633	0.500845	0.128394	30.4757	0.155633	30.1269	0.072281	30.3181	0.144547	30.6041	0.115848
P17152	26.7781	26.751	-	26.7833	26.3991	26.7008	26.6497	26.5475	25.4285	26.8012	26.7262	26.827	-	0	-	0	-	0	26.7645	0.0191502	26.6277	0.202285	26.2085	0.677482	26.7848	0.0523341
P17174	28.1436	28.1177	28.3262	27.6536	27.9218	28.0271	27.8015	27.837	28.3982	27.9517	27.9295	28.0976	1.19529	-0.328316	0.377557	-0.183591	1.13349	-0.202901	28.1958	0.113684	27.8675	0.192574	28.0122	0.33472	27.9929	0.0913063
P17252	27.3184	27.5278	27.1932	27.2068	27.3606	27.6529	27.364	27.1675	27.3898	27.1399	27.302	27.5496	0.136364	0.0603008	0.119276	-0.0393492	0.0350708	-0.0159658	27.3464	0.169038	27.4067	0.226607	27.3071	0.121588	27.3305	0.206347
Q9BW83	26.7127	26.2118	25.9938	26.0333	25.8902	26.088	25.6024	25.6399	25.1383	25.9499	26.3472	25.8947	0.614521	-0.302249	1.46935	-0.845911	0.400159	-0.242158	26.3061	0.368606	26.0038	0.10213	25.4602	0.279423	26.0639	0.246851
P17301	27.2033	27.9432	27.6095	27.3716	28.0738	27.6294	28.0331	28.2756	27.3399	27.416	28.0963	27.5483	0.13193	0.106274	0.350259	0.297493	0.124415	0.101529	27.5854	0.370556	27.6916	0.355218	27.8828	0.485614	27.6869	0.360665
P17302	25.7792	25.3179	26.0061	25.4568	25.6791	25.6687	24.841	25.54	25.3218	24.8246	25.4345	25.3084	0.17555	-0.0995337	0.740434	-0.466798	0.866394	-0.511885	25.7011	0.35066	25.6015	0.125458	25.2343	0.357663	25.1892	0.321974
P17480	26.2571	26.4805	26.2843	26.6915	26.4096	26.4617	26.7841	26.9795	26.5666	26.4947	26.7883	26.7233	0.741157	0.180296	1.4617	0.436061	1.35164	0.328121	26.3406	0.121891	26.5209	0.150015	26.7767	0.206542	26.6688	0.154197
P17535	24.8642	-	24.8282	24.7452	-	25.0343	-	24.3702	24.9725	24.6379	24.8163	25.0635	-	0	-	0	-	0	24.8462	0.0255012	24.8898	0.20437	24.6713	0.425899	24.8392	0.213752
P17544	-	23.643	-	22.758	-	-	-	-	-	-	-	-	-	0	-	0	-	0	23.643	-	22.758	-	-	-	-	-
P17612	25.812	26.2866	26.0953	26.0219	25.8554	25.4079	25.9289	25.8572	25.6393	26.0959	26.1024	25.9126	0.589743	-0.302877	0.718389	-0.256156	0.063518	-0.0276254	26.0646	0.238751	25.7617	0.317573	25.8085	0.15082	26.037	0.107729
P17655	30.2239	29.9276	29.8202	29.7929	29.8446	29.705	29.5683	29.5295	29.8025	29.9498	30.153	29.9136	0.756814	-0.209727	1.13655	-0.357148	0.0354979	0.0148792	29.9906	0.20907	29.7808	0.0705719	29.6334	0.147679	30.0055	0.129082
P17676	27.5122	26.8772	26.8502	-	-	26.7029	26.9261	27.0674	26.4347	27.0714	26.4181	23.9647	-	0	0.395318	-0.270469	0.579656	-1.26181	27.0799	0.374668	26.7029	-	26.8094	0.332126	25.8181	1.63796
P17706	25.3692	24.7332	25.5072	25.0056	24.7951	25.4558	24.8447	25.3339	25.3883	24.9703	24.8708	25.2274	0.141661	-0.117702	0.0160057	-0.014211	0.2778	-0.180369	25.2032	0.412836	25.0855	0.337507	25.189	0.299352	25.0228	0.184021
P17812	29.1749	29.293	29.3687	28.8565	29.2486	29.6419	28.6661	29.1261	29.0893	28.8501	29.1806	29.2636	0.0435411	-0.0298169	0.942495	-0.31835	0.582738	-0.180737	29.2788	0.0976509	29.249	0.392699	28.9605	0.255644	29.0981	0.218761
P17844	29.9434	29.8532	29.9153	30.0398	29.907	30.1312	29.8828	29.9531	29.7261	29.8351	29.888	30.0415	0.802284	0.12209	0.27791	-0.0499096	0.0932809	0.0176163	29.9039	0.0461573	30.026	0.112763	29.854	0.116196	29.9215	0.107227
P17858	27.8405	27.9744	27.8064	27.9216	28.1577	28.2755	28.185	28.2226	28.1694	28.2228	28.0042	28.2099	0.98804	0.244482	2.39452	0.31856	1.44502	0.271853	27.8738	0.0888107	28.1183	0.180246	28.1923	0.0272981	28.1456	0.122651
P17900	-	25.3817	-	-	23.3543	-	-	-	-	23.7984	25.241	-	-	0	-	0	-	0	25.3817	-	23.3543	-	-	-	24.5197	1.02009
P17931	28.2178	28.0918	27.4396	28.0994	28.0558	27.5639	27.786	27.7306	27.615	27.8941	27.933	27.9915	0.0111264	-0.00998624	0.346424	-0.205858	0.0321323	0.0231317	27.9164	0.417681	27.9064	0.297403	27.7105	0.0872562	27.9395	0.049052
P17980	29.7046	29.5188	29.5947	29.5806	29.4889	29.5595	29.3758	29.5889	29.6817	29.4915	29.4252	29.6618	0.446909	-0.0630455	0.210562	-0.0572643	0.377916	-0.0798709	29.606	0.0934285	29.543	0.0480627	29.5488	0.15685	29.5262	0.121999
P17987	30.0519	29.6963	29.7748	29.7478	29.6643	29.8018	29.4866	29.6906	29.715	29.856	29.7088	29.7349	0.375612	-0.103039	0.742465	-0.210255	0.252389	-0.0744432	29.841	0.186854	29.738	0.069267	29.6307	0.12544	29.7665	0.0785339
P18031	26.9154	27.5003	27.4476	27.3519	27.4632	27.329	26.9574	27.3156	27.409	27.0941	27.5394	27.0802	0.18696	0.0936451	0.0928837	-0.0604115	0.0728043	-0.0498505	27.2877	0.323568	27.3814	0.071759	27.2273	0.238408	27.2379	0.26122
P18074	25.12	25.2569	24.9593	24.7718	25.1715	24.9919	24.6943	25.7306	25.2017	25.447	24.8733	24.9842	0.391452	-0.133677	0.112747	0.0968075	0.0178948	-0.0105356	25.1121	0.148976	24.9784	0.200202	25.2089	0.518208	25.1015	0.304331
P18077	31.2125	30.5332	31.1378	30.6681	30.7312	30.6307	30.4074	30.4712	30.6036	30.5193	30.5395	30.8315	0.584948	-0.284558	0.983246	-0.467118	0.62751	-0.331119	30.9612	0.372496	30.6766	0.0507818	30.4941	0.100097	30.6301	0.17468
P18084	26.6806	26.7186	26.6321	26.9379	27.1215	26.9524	27.1493	27.188	26.8146	26.8703	27.0029	26.7226	2.15741	0.326823	1.43387	0.373535	1.04328	0.188193	26.6771	0.04331	27.0039	0.102085	27.0506	0.205337	26.8653	0.14023
P18085	30.1309	30.196	30.1042	30.154	30.219	30.2396	30.3783	30.495	30.1571	30.0383	30.3371	30.1575	0.739397	0.060496	0.907392	0.199768	0.137666	0.0339222	30.1437	0.0472099	30.2042	0.0446723	30.3435	0.171586	30.1776	0.150451
P18124	31.8775	31.9484	32.0176	31.9063	31.836	31.935	31.5575	31.8143	31.7288	32.1141	31.6932	31.8792	0.481752	-0.0554377	1.3515	-0.247669	0.152404	-0.0523688	31.9479	0.0700586	31.8924	0.0509408	31.7002	0.130798	31.8955	0.21088
P18206	30.3571	30.5426	30.7176	30.1014	30.4829	30.5517	30.0874	30.4549	30.4757	30.3677	30.5954	30.5994	0.387339	-0.160442	0.539258	-0.199762	0.048501	-0.0182819	30.5391	0.180272	30.3787	0.242587	30.3393	0.218427	30.5208	0.132654
P18433	23.7118	24.0527	24.3951	24.0824	23.8811	23.5377	24.5501	23.9158	22.8062	23.7122	23.9725	23.4397	0.361246	-0.219456	0.209691	-0.2958	0.620059	-0.345034	24.0532	0.341644	23.8337	0.275434	23.7574	0.882675	23.7081	0.266383
P18583	26.478	26.7396	26.8381	26.7561	26.6457	26.8859	26.6326	26.8154	26.7279	26.6767	26.7694	26.7235	0.237957	0.077315	0.122279	0.0400772	0.125529	0.0379581	26.6852	0.186081	26.7625	0.120232	26.7253	0.0914636	26.7232	0.046358
P18615	25.5693	26.0377	26.097	25.9797	26.1892	26.4741	25.8854	26.3211	26.3737	26.1184	26.0091	26.0623	0.642413	0.312987	0.570681	0.292047	0.404016	0.161916	25.9013	0.289081	26.2143	0.248117	26.1934	0.268019	26.0632	0.0546438
P18621	31.7916	31.5348	31.3669	31.4077	31.1446	31.6048	31.0406	30.9354	31.1996	31.4196	31.1539	31.2825	0.419042	-0.178738	1.59545	-0.505874	0.895197	-0.279103	31.5644	0.213913	31.3857	0.230909	31.0585	0.132983	31.2853	0.132833
P18669	31.257	31.2157	31.2091	31.1216	31.1021	30.8658	31.1247	31.2777	31.1261	31.2786	31.196	31.3496	1.11093	-0.197407	0.409981	-0.0510902	0.433886	0.0474656	31.2273	0.0259886	31.0299	0.142381	31.1762	0.0879118	31.2747	0.0768582
P18754	28.1838	28.4409	28.2427	28.424	28.3493	28.3465	28.3259	28.2855	28.3388	28.398	28.5218	28.6691	0.441423	0.0841293	0.127382	0.0275885	1.0227	0.240488	28.2891	0.134708	28.3733	0.0439476	28.3167	0.0277933	28.5296	0.135699
P18827	-	23.5722	-	24.7173	24.4376	24.0303	-	-	23.2591	-	-	-	-	0	-	0	-	0	23.5722	-	24.3951	0.345495	23.2591	-	-	-
P18846	-	-	27.2575	23.6082	23.284	26.0052	-	27.4584	27.2366	26.0503	-	27.1607	-	0	-	0	-	0	27.2575	-	24.2991	1.48634	27.3475	0.156831	26.6055	0.785122
P18858	27.4955	27.3864	27.4998	27.4824	27.4553	27.8771	27.3287	27.6749	27.6822	27.4604	27.4375	27.7927	0.43824	0.144369	0.342833	0.101358	0.355257	0.102975	27.4605	0.0642474	27.6049	0.236082	27.5619	0.202006	27.5635	0.198763
P18887	25.9892	26.0566	26.4933	26.2235	25.4678	25.8069	26.4952	26.1895	26.3966	26.4577	26.1277	26.2393	0.572492	-0.346992	0.424111	0.18072	0.197578	0.0952218	26.1797	0.273634	25.8327	0.378545	26.3604	0.156035	26.2749	0.167849
P19022	26.2525	26.7032	27.0365	26.3429	27.0953	27.1957	26.9608	27.5834	27.1729	26.7057	27.5237	27.5393	0.23925	0.213882	0.921241	0.574977	0.763321	0.592135	26.6641	0.393484	26.878	0.466119	27.239	0.316527	27.2562	0.476819
P19174	24.5812	24.8702	25.0887	24.6998	24.8286	24.9189	24.3875	24.5766	24.8367	23.9517	24.9787	24.784	0.0674799	-0.0309664	0.556205	-0.246409	0.325411	-0.275238	24.8467	0.254571	24.8157	0.110131	24.6003	0.225536	24.5715	0.54548
P19256	24.8021	25.0713	-	-	-	25.6667	25.9074	25.2794	25.259	25.4706	25.4759	25.3862	-	0	-	0	-	0	24.9367	0.190354	25.6667	-	25.4819	0.368568	25.4442	0.0503068
P19338	32.3632	32.1745	32.1602	32.3465	32.3066	32.1663	32.4407	32.2478	32.3848	32.5609	32.2143	32.3254	0.180611	0.0404587	0.650432	0.125106	0.480806	0.134242	32.2326	0.113288	32.2731	0.0946541	32.3578	0.0992615	32.3669	0.176948
P19367	27.5397	27.9142	27.7858	27.9765	27.9836	27.9973	28.1097	28.0622	27.8476	27.9067	28.0543	27.9285	1.02075	0.239251	0.889027	0.259955	0.844333	0.2166	27.7465	0.19028	27.9858	0.0106134	28.0065	0.139676	27.9631	0.0796865
P19387	27.4125	27.2087	27.3498	27.3988	26.9705	27.4586	26.9098	26.6988	27.1528	27.1551	26.888	27.3549	0.104052	-0.0477079	1.30865	-0.403199	0.574149	-0.190999	27.3237	0.10436	27.2759	0.266218	26.9205	0.22716	27.1327	0.234268
P19388	28.1038	28.0835	28.2356	27.8341	28.0492	28.0817	27.7493	27.8624	27.7641	27.9253	28.1611	28.0988	0.771387	-0.152658	2.37683	-0.349054	0.3929	-0.0792433	28.141	0.0825513	27.9883	0.134574	27.7919	0.0615074	28.0617	0.122194
P19404	27.0167	27.1053	27.0079	27.5037	27.3358	27.43	27.4256	27.6927	27.3567	27.289	27.3436	27.4891	2.55963	0.379871	1.85888	0.448352	2.09795	0.330617	27.0433	0.0538882	27.4232	0.0841714	27.4916	0.177468	27.3739	0.103406
P19438	23.2237	23.309	23.0544	22.8503	-	-	-	-	-	-	-	-	-	0	-	0	-	0	23.1957	0.129585	22.8503	-	-	-	-	-
P19440	24.7656	24.6562	-	25.0011	24.8945	-	24.8891	24.9453	-	24.5683	-	-	-	0	-	0	-	0	24.7109	0.0773991	24.9478	0.0753855	24.9172	0.03973	24.5683	-
P19447	23.9419	24.9039	24.5574	24.559	24.4838	24.5983	24.8361	24.6344	24.7938	24.5873	24.9262	24.5107	0.100481	0.0792898	0.425733	0.287051	0.268022	0.207011	24.4677	0.487227	24.547	0.0582131	24.7548	0.106342	24.6748	0.22113
O76071	26.7556	27.0157	26.6251	26.343	25.648	-	26.4693	25.8675	25.5424	26.7754	25.8976	26.1894	-	0	1.33178	-0.839058	0.839971	-0.5113	26.7988	0.198895	25.9955	0.491484	25.9597	0.470308	26.2875	0.447042
P09601	28.2058	28.3154	28.2349	28.7709	28.9929	28.7918	28.5088	28.8034	28.7186	28.5687	28.6001	28.7566	2.81321	0.599826	1.98063	0.424908	2.36856	0.389756	28.252	0.0567758	28.8519	0.122573	28.6769	0.151642	28.6418	0.100641
P19532	23.7913	-	-	-	-	-	-	-	24.3353	-	-	-	-	0	-	0	-	0	23.7913	-	-	-	24.3353	-	-	-
P19623	27.7932	28.0511	28.1364	27.9498	27.8797	27.9597	27.7466	28.1886	28.1525	28.0226	27.957	28.0701	0.236453	-0.0638504	0.0712647	0.0356738	0.0746027	0.0230001	27.9936	0.178732	27.9297	0.0436023	28.0292	0.245414	28.0166	0.0567989
P19784	27.4163	27.4145	26.6869	27.5113	27.0476	27.1987	27.1498	26.9703	26.8523	27.3322	27.2498	27.0782	0.103351	0.0800139	0.284279	-0.18175	0.0651019	0.0475082	27.1725	0.420616	27.2526	0.236508	26.9908	0.149773	27.2201	0.1296
P19838	26.9808	27.2841	27.1808	27.0486	27.3548	27.1834	27.2106	27.2967	27.6056	27.0795	27.3061	27.3906	0.138471	0.0470486	0.676205	0.222392	0.356389	0.110158	27.1486	0.154219	27.1956	0.153452	27.371	0.207735	27.2587	0.16087
Q13685	25.5048	25.8279	25.9805	26.3227	26.6214	26.1772	25.9564	26.3112	26.2077	25.4052	26.2018	25.654	1.45922	0.602725	1.03717	0.38738	0.0211415	-0.017369	25.7711	0.242926	26.3738	0.226469	26.1584	0.182489	25.7537	0.407563
P20020	28.0662	27.917	28.0465	28.23	28.107	27.8342	28.5203	28.167	28.1882	28.2082	27.9053	28.056	0.138459	0.0471846	1.07211	0.281939	0.178549	0.0465953	28.0099	0.0810381	28.0571	0.202596	28.2918	0.198166	28.0565	0.151433
P20042	29.4792	29.5612	29.6929	29.5105	29.4236	29.5082	29.6697	29.8772	29.5862	29.6147	29.8394	29.7856	0.639208	-0.0970039	0.55408	0.133262	0.852666	0.16879	29.5778	0.107769	29.4808	0.0494944	29.711	0.149812	29.7466	0.117325
P20073	29.3184	29.1004	29.3006	29.4322	29.2366	28.9941	29.2907	29.3292	28.9718	29.2507	29.3558	29.3375	0.0444041	-0.0188179	0.116338	-0.042586	0.413274	0.0748666	29.2398	0.121041	29.221	0.219469	29.1972	0.196183	29.3147	0.0561202
P20226;Q6SJ96	-	-	25.7618	-	24.8844	26.3449	25.7926	-	-	-	-	-	-	0	-	0	-	0	25.7618	-	25.6146	1.03272	25.7926	-	-	-
P20248	-	23.7535	24.0434	-	23.7508	24.3358	-	23.8672	-	-	23.5552	24.3094	-	0	-	0	-	0	23.8984	0.204967	24.0433	0.413631	23.8672	-	23.9323	0.53329
P20290	28.9799	29.2148	29.3945	29.2499	29.3204	29.5168	28.7252	29.0282	28.9935	28.9751	28.9864	29.2537	0.503491	0.166016	0.84933	-0.280741	0.342506	-0.124671	29.1964	0.207919	29.3624	0.138328	28.9156	0.165797	29.0717	0.157677
P20337	25.0437	25.8081	24.8323	24.6311	25.354	24.5979	24.6218	25.241	25.6736	24.9474	25.4462	25.1801	0.403292	-0.36703	0.0393284	-0.0492496	0.0378505	-0.0367705	25.228	0.513364	24.861	0.427279	25.1788	0.52866	25.1913	0.24958
P20338	26.7774	26.4004	26.6755	26.6921	26.2698	25.7606	26.0825	26.4342	26.5828	25.9611	26.4738	26.2424	0.574943	-0.376942	0.604512	-0.251255	0.987251	-0.391996	26.6178	0.195038	26.2408	0.466386	26.3665	0.25691	26.2258	0.256744
P20339	27.1878	27.6128	27.5959	27.753	27.5772	27.9982	27.1052	27.7189	28.5269	27.6776	27.4788	27.899	0.773787	0.310614	0.297049	0.318156	0.523347	0.219623	27.4655	0.240634	27.7761	0.211439	27.7837	0.71304	27.6851	0.210228
P20340	27.5847	27.4872	27.6481	27.8358	27.6631	27.7402	27.8476	27.6751	27.8489	27.5949	27.617	27.6966	1.18818	0.173018	1.36489	0.217168	0.487849	0.0628567	27.5733	0.0810964	27.7464	0.086494	27.7905	0.0999803	27.6362	0.0535048
P20585	25.527	25.236	25.2531	25.4491	25.2378	25.3745	25.6713	25.5894	25.4174	25.6299	25.6503	25.4675	0.0458761	0.0151285	0.852163	0.220736	1.03555	0.24387	25.3387	0.163289	25.3538	0.107159	25.5594	0.12957	25.5825	0.10017
P20591	20.3732	-	19.2349	29.3563	29.5129	28.1574	30.3706	30.0182	28.3957	-	-	18.4258	-	0	-	0	-	0	19.804	0.804896	29.0089	0.741574	29.5948	1.05334	18.4258	-
P20592	-	-	-	23.3708	23.873	-	25.8268	24.5974	-	-	-	-	-	0	-	0	-	0	-	-	23.6219	0.355084	25.2121	0.869288	-	-
P20618	29.7405	29.7259	29.9101	29.7737	29.624	29.7567	29.9631	29.836	30.0141	29.8697	30.0304	29.9768	0.416369	-0.0740687	0.851918	0.145528	1.03476	0.166744	29.7922	0.102395	29.7181	0.0819579	29.9377	0.0917168	29.9589	0.0818344
P20645	28.1841	28.5462	28.4739	28.5057	28.1737	27.8552	28.5531	28.7321	28.6337	28.2037	28.4146	28.7419	0.43918	-0.223176	0.910635	0.238251	0.0970907	0.0519835	28.4014	0.191601	28.1782	0.325299	28.6397	0.0896487	28.4534	0.271151
P20674	26.3415	26.7025	25.9318	26.106	27.106	26.628	26.4339	26.7182	26.1858	27.0815	26.4287	26.4461	0.324461	0.288059	0.168379	0.120712	0.455605	0.326866	26.3253	0.385634	26.6133	0.500181	26.446	0.266367	26.6521	0.371974
P20700	29.6015	29.4916	29.897	29.73	29.6115	29.671	29.9214	29.9351	29.9148	29.6814	29.829	29.7974	0.0198048	0.00748253	1.00811	0.260408	0.338913	0.105881	29.6634	0.209682	29.6708	0.0592253	29.9238	0.0103291	29.7692	0.077742
P20749	-	-	-	-	24.6304	-	23.1564	23.9193	-	23.698	23.0166	-	-	0	-	0	-	0	-	-	24.6304	-	23.5378	0.53941	23.3573	0.4818
P20810	28.716	28.6826	28.5818	28.9418	28.7404	28.6529	29.3862	28.8561	28.7054	28.4979	28.6547	28.6679	0.553892	0.118231	0.698721	0.322409	0.322246	-0.0533098	28.6601	0.0698972	28.7784	0.148116	28.9825	0.357571	28.6068	0.0945404
P20839	25.9271	25.8001	25.7624	25.8436	25.4983	25.7583	24.8353	25.3174	25.9854	25.3667	25.7626	25.6483	0.491174	-0.129817	0.597814	-0.450496	0.863989	-0.237312	25.8299	0.0863018	25.7	0.179853	25.3794	0.577579	25.5926	0.203746
P20933	-	-	-	24.7676	24.6295	-	24.7771	-	-	24.7171	24.4497	-	-	0	-	0	-	0	-	-	24.6986	0.0976768	24.7771	-	24.5834	0.189075
P20936	24.7937	25.1089	24.7686	24.5716	24.9407	25.1644	25.2378	25.0438	24.9284	24.8325	25.0535	25.4278	0.00290741	0.00182025	0.561792	0.179628	0.448773	0.214196	24.8904	0.189641	24.8922	0.299374	25.07	0.156367	25.1046	0.300916
P20962	30.0981	29.4453	29.9964	29.7451	29.764	30.0338	30.1411	30.0766	29.8181	29.8589	29.872	29.7111	0.00146567	0.00100263	0.297408	0.165317	0.0537507	-0.0326424	29.8466	0.351229	29.8476	0.161506	30.0119	0.170959	29.814	0.0893545
P21127;Q9UQ88	26.2612	26.3276	27.0158	26.0921	26.2337	26.5839	25.7544	25.9735	26.275	26.294	26.1111	26.2799	0.339526	-0.231673	0.873458	-0.533936	0.545939	-0.306581	26.5349	0.417833	26.3032	0.253186	26.001	0.261362	26.2283	0.101758
P21266	25.9037	26.2987	25.5196	25.2122	25.5156	25.3706	25.1052	25.844	24.8796	25.6267	25.8879	25.4502	1.05345	-0.541208	0.791789	-0.631081	0.415809	-0.252438	25.9073	0.389587	25.3661	0.151753	25.2763	0.504479	25.6549	0.220206
P21281	27.9947	27.9356	27.7694	27.7769	27.7763	28.1151	27.6124	27.9264	28.0196	27.9668	27.8904	28.1249	0.0266753	-0.0104542	0.122562	-0.0471109	0.414771	0.094099	27.8999	0.11678	27.8894	0.195425	27.8528	0.213354	27.994	0.119622
P21283	27.7307	27.7322	27.5756	27.8	27.9197	27.4615	27.7946	27.6404	27.7253	27.891	27.9538	27.4592	0.117889	0.0475133	0.232492	0.0405509	0.20903	0.0884819	27.6795	0.0899679	27.727	0.237653	27.7201	0.0772319	27.768	0.269271
P21291	30.4124	30.527	30.6603	30.4075	30.4594	30.8549	29.8497	30.4005	30.5345	30.3854	30.8435	30.7279	0.0916661	0.0407378	0.541752	-0.271636	0.313725	0.119022	30.5332	0.124063	30.5739	0.244692	30.2616	0.362958	30.6522	0.238244
P21333	31.71	31.8335	31.9521	31.572	31.7797	31.7022	31.3957	31.6877	31.6901	31.689	31.8722	31.8611	0.728712	-0.147191	0.936708	-0.24069	0.0953535	-0.0244484	31.8319	0.121053	31.6847	0.10495	31.5912	0.169277	31.8074	0.102728
P21359	26.4113	26.4493	26.4284	26.287	26.4083	26.5374	26.2786	26.1947	26.4642	26.3355	26.4331	26.273	0.0915717	-0.0187931	0.660252	-0.117185	0.796537	-0.0825183	26.4297	0.0190479	26.4109	0.125241	26.3125	0.137926	26.3472	0.0806746
P21399	28.1063	28.5641	28.3226	27.7401	28.1712	28.0717	27.7345	28.1869	28.2166	28.1703	28.657	28.3664	0.841857	-0.336697	0.627569	-0.285034	0.12659	0.0668672	28.331	0.228988	27.9943	0.225727	28.046	0.270134	28.3979	0.244874
P21589	25.9153	26.3602	26.486	26.1705	26.796	26.4863	26.6742	26.1437	26.1597	25.9268	26.1797	25.9566	0.388112	0.230402	0.105698	0.0720113	0.539102	-0.232831	26.2539	0.299858	26.4843	0.312761	26.3259	0.30181	26.021	0.138208
P21796	31.0504	30.9674	31.0003	31.2256	31.0246	31.0084	30.9801	31.1147	31.2201	31.3616	31.127	31.0512	0.469542	0.0801353	0.602341	0.0989278	0.836086	0.173884	31.006	0.0418217	31.0862	0.120978	31.105	0.120342	31.1799	0.161791
P21912	28.6743	28.4019	28.4752	28.4822	28.3625	28.3929	28.2154	28.5512	28.6578	28.5244	28.4693	28.4382	0.515725	-0.104573	0.0969921	-0.0423107	0.177556	-0.0398318	28.5171	0.140951	28.4125	0.062244	28.4748	0.230861	28.4773	0.0436279
P21926	28.3719	27.9256	26.8523	28.0472	27.4644	27.7	27.7978	27.8105	28.0568	27.8707	28.1683	27.7665	0.0141385	0.0205777	0.138422	0.171776	0.177856	0.218558	27.7166	0.781027	27.7372	0.293155	27.8884	0.146012	27.9352	0.208551
P21964	26.8271	27.0654	26.9951	27.4313	26.9932	27.1746	27.1323	27.0341	26.8986	26.826	27.1324	26.7823	0.749061	0.23716	0.2379	0.0591672	0.138204	-0.0489349	26.9625	0.122422	27.1997	0.220088	27.0217	0.117344	26.9136	0.190769
P21980	30.3439	31.2695	30.7298	30.5066	31.5243	30.7779	31.1337	31.3408	30.6753	30.5002	31.2105	30.6605	0.141744	0.155204	0.333107	0.26885	0.00892464	0.00933011	30.7811	0.464925	30.9363	0.526994	31.0499	0.340561	30.7904	0.372566
P22033	27.3247	26.605	26.8363	27.3102	27.5189	26.7403	27.4036	27.7244	27.297	27.3048	26.7832	27.3022	0.353708	0.267834	1.04768	0.553024	0.30988	0.208068	26.922	0.367409	27.1898	0.403009	27.475	0.222478	27.13	0.300387
P22059	27.3923	27.5491	27.6005	27.287	27.446	27.5173	27.7409	27.5544	27.5775	27.4016	27.4155	27.4683	0.452714	-0.09718	0.571795	0.110294	0.578467	-0.0854511	27.5139	0.108426	27.4168	0.117889	27.6242	0.101653	27.4285	0.0351866
P22061	28.6174	28.7347	28.7647	28.7251	28.6671	28.9024	28.4565	28.8165	28.8149	28.5622	28.808	28.8526	0.285236	0.0592779	0.0252249	-0.00963275	0.128597	0.0353374	28.7056	0.0778066	28.7649	0.122594	28.696	0.20738	28.7409	0.156386
P22087	29.2361	29.168	29.1277	29.4178	29.4983	29.2439	29.6203	29.5272	28.9895	29.3727	29.4139	29.4269	1.20762	0.209371	0.433707	0.201721	2.50839	0.227234	29.1773	0.0548343	29.3867	0.130033	29.379	0.340537	29.4045	0.0283236
P22090	-	26.0212	-	-	24.6655	25.689	25.293	26.0071	25.9274	-	25.0722	-	-	0	-	0	-	0	26.0212	-	25.1773	0.723704	25.7425	0.391294	25.0722	-
P22102	28.9143	28.9113	29.0484	28.7261	28.9453	28.8096	28.7768	28.8437	28.5639	28.835	28.9379	28.9372	0.771279	-0.131022	1.12962	-0.229875	0.409588	-0.0546443	28.958	0.0782712	28.827	0.110628	28.7281	0.146117	28.9034	0.0591879
P22234	30.4802	30.2625	30.3403	30.0354	30.1938	30.202	30.0263	29.9017	30.3031	30.2203	30.2715	30.2654	1.22047	-0.217288	0.98879	-0.283966	0.760054	-0.108587	30.361	0.11032	30.1437	0.0939086	30.077	0.205478	30.2524	0.0279639
P22307	27.8303	27.9278	27.6981	28.1878	28.205	28.1379	28.1746	28.2033	28.0811	28.0731	28.1139	27.8653	2.17094	0.358166	1.92935	0.334253	0.911448	0.198678	27.8188	0.11531	28.1769	0.0348722	28.153	0.0638864	28.0174	0.1333
P22314	30.4572	30.4608	30.4315	30.3742	30.3723	30.249	30.4941	30.4799	30.4483	30.531	30.5028	30.3464	1.30259	-0.117997	0.671501	0.0242507	0.0610646	0.0102393	30.4498	0.0159689	30.3318	0.0717625	30.4741	0.0234695	30.4601	0.0994826
P22392	31.8568	30.6301	29.6219	30.902	30.774	30.8412	30.1671	30.7983	31.6929	31.2367	31.0743	30.7992	0.0738126	0.136124	0.082722	0.183177	0.194516	0.333794	30.7029	1.1192	30.839	0.0640084	30.8861	0.766662	31.0367	0.221164
P22570	28.8489	29.2978	29.014	29.0729	29.2045	28.8681	28.7547	29.0848	28.7703	28.9376	29.3081	28.8123	0.0102397	-0.00508436	0.46894	-0.183649	0.0598322	-0.0342477	29.0536	0.22706	29.0485	0.169563	28.8699	0.186246	29.0193	0.257819
P22626	32.7006	32.5497	32.499	32.7192	32.5678	32.6457	32.943	32.8316	32.7323	32.9201	32.7634	32.7623	0.338159	0.0611407	1.37353	0.252565	1.35488	0.232165	32.5831	0.104909	32.6442	0.0757207	32.8357	0.105387	32.8153	0.0907567
P22670	24.4743	24.3823	24.2002	24.7809	24.6226	24.5897	24.8001	24.4605	24.4833	24.6143	24.2921	24.8837	1.45228	0.312128	0.776101	0.229012	0.575719	0.244397	24.3523	0.139466	24.6644	0.102196	24.5813	0.189809	24.5967	0.296189
P22676	-	24.3981	24.5424	23.4643	-	24.4389	-	-	-	-	24.6117	25.2711	-	0	-	0	-	0	24.4703	0.102005	23.9516	0.689143	-	-	24.9414	0.466263
P22681	23.8955	24.1117	23.9623	23.4387	23.8796	24.2668	-	24.2847	-	23.7404	23.8009	24.2121	0.199241	-0.12815	-	0	0.168565	-0.0720584	23.9899	0.1107	23.8617	0.414316	24.2847	-	23.9178	0.25665
P22694	25.3768	25.6473	25.8819	25.9729	26.0544	25.7122	26.0982	26.1415	25.9771	25.7589	25.8085	25.5216	0.709693	0.277816	1.32767	0.436915	0.13145	0.0610116	25.6353	0.252801	25.9132	0.178766	26.0723	0.0852139	25.6963	0.153323
P22695	29.7464	29.9208	29.8202	29.9056	29.8747	29.9004	29.9368	29.9499	30.075	29.984	29.8607	30.0054	0.554795	0.0644035	1.10872	0.158056	0.826968	0.120881	29.8292	0.0875482	29.8936	0.0164986	29.9872	0.0762694	29.95	0.0781368
P22736	-	-	-	-	-	-	24.2458	-	-	23.4452	23.7833	-	-	0	-	0	-	0	-	-	-	-	24.2458	-	23.6142	0.239061
P22830	26.4928	26.8498	26.8664	26.953	26.6524	26.6684	26.7112	26.9609	26.7184	26.6632	26.9832	26.7662	0.0473799	0.0216077	0.153897	0.0604986	0.165854	0.0678279	26.7364	0.211098	26.758	0.169141	26.7969	0.142124	26.8042	0.163341
P23141	27.6101	28.0811	27.7866	28.0056	27.9705	27.8792	28.2599	28.1481	27.8062	27.8549	28.015	27.6407	0.369663	0.125839	0.562783	0.245478	0.020813	0.0109291	27.8259	0.237945	27.9518	0.0652298	28.0714	0.236359	27.8369	0.187848
P23193	28.8067	28.7207	28.8416	28.6817	28.7148	28.9313	28.8889	28.7215	28.8517	28.915	28.661	28.7362	0.0549892	-0.0137234	0.191237	0.0310459	0.0800237	-0.0189266	28.7897	0.0621884	28.7759	0.135522	28.8207	0.0879424	28.7707	0.130498
P23229	26.5417	26.5581	26.2613	26.8005	26.4262	26.5403	26.4601	26.2682	26.3765	26.4775	26.3156	26.3759	0.388425	0.135269	0.314241	-0.0854441	0.234575	-0.0640348	26.4537	0.166813	26.589	0.191817	26.3683	0.0961913	26.3897	0.0817992
P23246	30.801	30.9677	30.9887	31.1016	30.7609	30.9397	31.2823	31.1464	31.0177	31.0418	31.1008	31.2199	0.0443804	0.0149352	1.11643	0.229706	1.19757	0.201697	30.9191	0.102826	30.9341	0.170402	31.1488	0.132336	31.1208	0.0907053
P23258;Q9NRH3	27.6564	27.2289	27.7457	27.6923	27.6329	27.6445	26.566	27.4157	27.2507	27.2781	27.3498	27.2387	0.283636	0.112954	0.696157	-0.466171	0.715297	-0.254743	27.5436	0.276236	27.6566	0.0314919	27.0775	0.450587	27.2889	0.056341
P23284	31.2583	31.2679	30.9678	31.3506	31.3011	31.3155	31.5321	31.0735	31.2042	31.2724	31.1522	31.2417	0.724964	0.157708	0.247559	0.105253	0.212497	0.0574284	31.1647	0.170564	31.3224	0.025463	31.2699	0.236285	31.2221	0.0624277
P23368	28.0837	28.1199	28.1549	28.4691	28.2307	27.7991	28.1708	28.2487	28.0903	28.2039	28.3603	28.0335	0.0840222	0.0467777	0.430251	0.0504252	0.341631	0.0797393	28.1195	0.035622	28.1663	0.339594	28.1699	0.0791709	28.1992	0.16343
P23378	25.8763	25.3276	25.6391	24.8379	25.2765	25.7348	24.6872	25.0693	26.0928	25.6505	25.5385	25.7133	0.472578	-0.331234	0.299854	-0.331229	0.0403276	0.0197919	25.6143	0.275195	25.2831	0.448469	25.2831	0.726805	25.6341	0.0885401
P23381	28.8983	28.7734	28.9825	28.8907	29.0886	29.0782	29.522	29.3024	29.027	28.9801	29.0701	29.1441	0.692237	0.134418	1.20575	0.399055	1.09886	0.180065	28.8847	0.105179	29.0192	0.111338	29.2838	0.248021	29.0648	0.0821448
P23396	31.6005	31.5797	31.6069	31.6247	31.5178	31.4969	31.4308	31.4202	31.4177	31.6525	31.4258	31.4881	0.537379	-0.0492318	4.33654	-0.17278	0.467341	-0.0735397	31.5957	0.0142314	31.5464	0.0685473	31.4229	0.00692512	31.5221	0.117081
P23434	25.5563	25.7629	25.1858	25.4218	25.6898	25.6493	25.718	25.6971	25.6702	26.4141	25.7896	25.6942	0.171336	0.0853055	0.498681	0.193424	0.757278	0.464308	25.5017	0.292396	25.587	0.144467	25.6951	0.0239505	25.966	0.391003
P23443	25.3417	24.9666	24.5513	25.61	25.9021	24.7271	26.2029	25.5599	25.0333	25.6757	25.3539	25.7307	0.474138	0.459854	0.724012	0.645526	1.16037	0.633566	24.9532	0.395402	25.4131	0.611764	25.5987	0.585753	25.5868	0.203528
P23458	25.845	26.0781	26.2276	25.1153	25.7576	25.8913	-	25.4276	25.5989	25.044	25.3694	25.8946	0.809488	-0.462131	-	0	1.06258	-0.614208	26.0502	0.192791	25.5881	0.414851	25.5133	0.121174	25.436	0.429197
Q6P1M0	24.4641	24.7788	24.2064	25.1503	24.959	25.223	24.8342	25.0361	24.8051	24.5747	25.0201	24.8254	1.57403	0.627651	1.0626	0.408669	0.70373	0.323603	24.4831	0.286666	25.1108	0.136356	24.8918	0.12579	24.8067	0.223296
P23511	23.9395	24.827	24.8653	24.6002	24.6547	24.6654	24.9356	25.9822	24.153	25.1298	25.0353	24.3028	0.115221	0.0961393	0.322647	0.479658	0.280651	0.278708	24.5439	0.523829	24.6401	0.0349494	25.0236	0.917778	24.8227	0.452637
P23526	31.4058	31.1769	31.0198	31.0523	31.0776	30.9532	30.857	31.1428	31.2145	31.2756	31.1334	31.0711	0.663223	-0.173141	0.342316	-0.129415	0.116426	-0.0407817	31.2008	0.194088	31.0277	0.0657017	31.0714	0.189139	31.16	0.104855
P23528	32.2744	32.3864	32.4105	32.1637	32.1879	32.2152	32.4076	32.3575	32.5436	32.4379	32.535	32.2931	1.71151	-0.168176	0.495565	0.0791117	0.325889	0.0649058	32.3571	0.0726211	32.1889	0.0257602	32.4362	0.0963356	32.422	0.121762
P23588	29.2337	29.0127	29.3204	29.1162	29.1191	29.2154	28.9232	29.1907	29.0218	29.0945	28.9847	29.267	0.14817	-0.0387065	0.525011	-0.143721	0.234862	-0.0735429	29.1889	0.158692	29.1502	0.0564486	29.0452	0.135283	29.1154	0.142302
P23634	23.5729	24.4844	23.8939	23.8386	24.1567	-	23.8894	24.1358	24.0074	24.4003	24.8553	23.264	-	0	0.0331478	0.0271231	0.12791	0.189457	23.9838	0.462367	23.9976	0.224954	24.0109	0.123234	24.1732	0.819604
P23743	23.6806	-	24.4089	-	-	-	-	-	24.6893	-	-	24.1302	-	0	-	0	-	0	24.0447	0.515025	-	-	24.6893	-	24.1302	-
P23786	26.4134	26.5933	26.2556	26.4825	26.6509	26.6263	26.9349	26.8011	26.582	26.4837	26.6472	26.5162	0.679981	0.165782	1.16717	0.351903	0.512732	0.12822	26.4208	0.168992	26.5866	0.090958	26.7727	0.178154	26.549	0.0865702
P23919	28.5565	28.486	28.4924	28.3544	28.3737	28.2597	28.4961	28.3274	28.497	28.5284	28.4966	28.4207	1.91961	-0.182378	0.51637	-0.0714531	0.310843	-0.0297559	28.5116	0.0389929	28.3293	0.0610035	28.4402	0.0976732	28.4819	0.0553288
P23921	28.8656	28.6091	28.9497	28.7042	28.6699	28.7956	28.4857	28.5372	28.8285	28.8118	28.7293	28.8883	0.318782	-0.0848681	0.574731	-0.190997	0.00483083	0.00165558	28.8081	0.177402	28.7233	0.0649564	28.6171	0.184888	28.8098	0.0795336
P24386	24.8233	24.7721	24.6035	24.8755	24.7103	25.0231	24.4728	24.5046	24.5318	24.8264	24.6599	24.9261	0.537853	0.136663	1.54563	-0.229899	0.280363	0.0711708	24.733	0.114992	24.8696	0.156482	24.5031	0.0295622	24.8042	0.134482
P24534	31.3494	31.3427	31.1047	31.5522	31.6914	31.3978	31.3243	31.5881	31.2507	31.3946	31.5243	31.3213	1.13297	0.281565	0.396255	0.122102	0.670857	0.147807	31.2656	0.139336	31.5472	0.146849	31.3877	0.177395	31.4134	0.102819
P24539	29.566	29.4392	29.7037	29.6195	29.8749	29.45	29.7303	29.5819	29.8866	29.457	29.8283	29.7886	0.209374	0.0785065	0.631578	0.163321	0.361608	0.121655	29.5696	0.132305	29.6481	0.213927	29.7329	0.152352	29.6913	0.203901
P24666	29.0691	28.7848	28.8772	28.7312	28.8099	28.7128	28.7719	29.1859	29.2215	29.2548	29.122	29.3143	0.830074	-0.159115	0.375523	0.149375	1.46675	0.319941	28.9104	0.145024	28.7513	0.0516034	29.0598	0.249921	29.2304	0.0984595
P24752	28.6582	28.4989	28.5079	28.7955	28.6869	28.7224	29.0686	28.9877	28.68	28.7334	28.9292	28.8831	1.38177	0.179923	1.29572	0.357135	1.69607	0.293564	28.555	0.0895007	28.7349	0.0553831	28.9121	0.205078	28.8485	0.102373
P24928	26.418	26.4116	26.544	26.5541	26.62	26.6458	26.4994	26.6185	26.3839	26.5215	26.4656	26.7148	1.36168	0.148755	0.205638	0.0427176	0.557965	0.109392	26.4579	0.0746718	26.6066	0.0473213	26.5006	0.11729	26.5673	0.130756
P24941	26.2046	26.1252	26.3074	26.0959	25.901	26.0829	25.8104	26.2079	26.3123	26.0524	26.1377	26.3416	1.06363	-0.185787	0.250305	-0.102165	0.128024	-0.0351512	26.2124	0.0913545	26.0266	0.108952	26.1102	0.26486	26.1772	0.148623
P25054	24.7508	24.6726	24.7835	24.6079	24.9423	24.9003	23.6761	24.356	24.882	24.1806	24.0331	24.6181	0.299422	0.0812372	0.543013	-0.430928	1.20544	-0.458336	24.7356	0.0570023	24.8169	0.182131	24.3047	0.604606	24.2773	0.304207
P25098	24.7211	24.6791	24.7423	24.6899	24.7984	25.3084	24.2963	-	25.1879	23.76	24.1993	24.5014	0.496804	0.218063	-	0	1.2193	-0.560638	24.7142	0.0321472	24.9322	0.33026	24.7421	0.630443	24.1535	0.372792
P25205	28.681	28.5298	28.4469	28.7467	28.4991	28.5848	28.9299	28.7291	28.8483	28.7795	28.7704	28.7048	0.225723	0.0576324	1.46093	0.283234	1.28748	0.198997	28.5525	0.118714	28.6102	0.125719	28.8358	0.101001	28.7515	0.0407604
P25208	-	-	24.0829	-	-	23.8944	-	-	25.3095	-	-	24.6181	-	0	-	0	-	0	24.0829	-	23.8944	-	25.3095	-	24.6181	-
P25311	23.3178	-	-	-	-	-	24.7259	23.3237	24.7641	-	-	-	-	0	-	0	-	0	23.3178	-	-	-	24.2712	0.820779	-	-
P25325	28.085	28.0952	28.2593	27.931	27.791	27.8107	27.5079	27.9641	27.9975	28.0487	27.828	27.8498	1.87422	-0.302245	0.89909	-0.323325	1.23838	-0.237634	28.1465	0.0978005	27.8442	0.0757904	27.8232	0.273561	27.9088	0.121642
P25398	30.4102	30.3155	30.5769	30.2042	30.2931	29.7158	30.5627	30.1605	30.1554	30.3514	30.2695	30.0578	0.866194	-0.36318	0.383474	-0.141327	0.83008	-0.207962	30.4342	0.132326	30.071	0.310838	30.2929	0.233654	30.2262	0.151544
P25440	24.9764	24.8026	25.3446	25.3211	24.754	25.2247	25.155	25.3531	25.1895	24.7353	24.8504	25.2434	0.0880488	0.0587495	0.486954	0.191367	0.166931	-0.0981782	25.0412	0.276713	25.0999	0.303411	25.2326	0.10583	24.943	0.266433
P25445	26.3675	26.941	26.1622	26.697	27.1348	26.4895	26.7141	26.9384	26.378	26.775	27.023	26.2686	0.398656	0.283489	0.261626	0.186588	0.243722	0.198631	26.4902	0.403652	26.7737	0.329435	26.6768	0.282089	26.6889	0.384479
O00264	27.5619	27.6246	27.0266	27.9935	28.1703	27.9494	28.0933	28.1835	27.4087	27.808	27.723	27.7584	1.45989	0.633345	0.725623	0.490751	0.872668	0.358722	27.4044	0.328632	28.0377	0.116915	27.8951	0.423693	27.7631	0.0426829
P25685	28.1427	28.0671	28.1901	28.1155	28.0757	27.8847	27.8428	28.0119	28.1607	28.039	28.0545	28.1384	0.607739	-0.108049	0.579571	-0.128209	0.520207	-0.0560169	28.1333	0.0620416	28.0253	0.123344	28.0051	0.159079	28.0773	0.0535014
P25705	31.1825	31.1947	31.3122	31.3551	31.1996	31.1848	31.377	31.0714	31.321	31.3578	31.2402	31.1059	0.0867519	0.0167147	0.0926578	0.0266616	0.0192444	0.00484149	31.2298	0.071624	31.2465	0.0943389	31.2565	0.16271	31.2346	0.126074
P25774	-	-	24.6588	-	24.8588	-	26.063	25.3331	-	-	24.7799	-	-	0	-	0	-	0	24.6588	-	24.8588	-	25.698	0.516167	24.7799	-
P25786	29.8317	29.6249	29.6083	29.6204	29.59	29.6132	29.7211	29.685	29.7015	29.7011	29.7333	29.7595	0.48274	-0.0804545	0.0685423	0.0142498	0.228009	0.0429916	29.6883	0.124476	29.6078	0.015908	29.7025	0.0180727	29.7313	0.0292123
P25787	29.7692	29.6904	29.4748	29.7413	29.3049	29.1419	29.4687	29.31	29.7987	30.128	29.3952	29.7354	0.552461	-0.24877	0.284491	-0.119019	0.179224	0.108098	29.6448	0.152405	29.396	0.309937	29.5258	0.249299	29.7529	0.366719
P25788	30.4505	30.3233	30.408	30.3743	30.4355	30.3782	30.4802	30.2773	30.602	30.4751	30.3428	30.4045	0.0161113	0.00205421	0.227678	0.0592251	0.0897022	0.013478	30.394	0.0647375	30.396	0.0342479	30.4532	0.164047	30.4074	0.0662113
P25789	29.9024	29.676	29.7428	29.7695	29.7833	29.5921	29.5257	29.5694	29.8315	29.7024	29.7204	29.6106	0.256622	-0.0587978	0.491073	-0.131555	0.566334	-0.0959504	29.7737	0.116309	29.7149	0.106642	29.6422	0.165391	29.6778	0.0589129
P25815	-	-	-	25.2271	24.9459	-	-	-	24.6379	-	-	-	-	0	-	0	-	0	-	-	25.0865	0.198827	24.6379	-	-	-
P26006	29.1117	29.5046	29.5432	29.0901	29.5165	29.2193	28.9485	29.3908	29.0453	29.0556	29.4967	29.3097	0.233579	-0.111175	0.600992	-0.258304	0.203466	-0.0991186	29.3865	0.238786	29.2753	0.218633	29.1282	0.232531	29.2874	0.221415
P26038	31.4237	31.4227	31.2973	31.1636	31.2942	31.446	31.3797	31.5106	31.3614	31.5538	31.4656	31.3826	0.363886	-0.0799681	0.22308	0.0359821	0.593986	0.0861384	31.3812	0.0726479	31.3013	0.14134	31.4172	0.0813543	31.4674	0.0856246
P26196	28.9279	29.037	28.983	28.9711	28.6874	29.023	28.7703	28.7693	29.1564	29.0374	28.8694	29.2003	0.336418	-0.0888062	0.250973	-0.0839799	0.203534	0.053044	28.9827	0.0545808	28.8938	0.180696	28.8987	0.223193	29.0357	0.165449
P26358	27.6812	27.5633	27.6796	27.7017	27.4385	27.7461	27.0991	27.2711	27.4276	27.4489	27.2011	27.6353	0.0415941	-0.0126572	1.66608	-0.375486	0.742076	-0.212978	27.6414	0.0676146	27.6287	0.166247	27.2659	0.164309	27.4284	0.217823
P26368	29.0038	29.0955	28.9853	29.1939	29.0542	29.1073	29.2884	29.2788	29.1545	29.0716	29.0717	29.2105	0.784496	0.0902805	1.74264	0.212366	0.712937	0.0896861	29.0282	0.0590107	29.1185	0.0705202	29.2406	0.0746995	29.1179	0.0801724
P26373	31.8055	31.9096	32.063	31.7549	31.6889	31.8086	31.5975	31.7027	31.5139	31.6477	31.7548	31.5419	0.997364	-0.175263	1.59161	-0.321347	1.34255	-0.277924	31.926	0.129564	31.7508	0.0599373	31.6047	0.0946428	31.6481	0.106461
P26440	24.7232	26.0056	25.6496	25.6135	25.0968	-	25.3743	25.5105	25.7998	-	25.7663	25.6422	-	0	0.0903482	0.102083	-	0	25.4595	0.661979	25.3552	0.36538	25.5615	0.217291	25.7042	0.0877126
P26447	29.1035	29.3474	28.1017	29.0554	29.1955	29.3264	29.5926	29.4043	29.0166	29.3133	29.4035	29.2568	0.366932	0.34156	0.511551	0.486949	0.546082	0.473691	28.8509	0.660164	29.1924	0.135555	29.3378	0.293674	29.3246	0.074022
P26572	24.2738	24.0541	24.4501	24.5886	24.6577	24.7297	24.6459	24.4046	24.6955	24.2565	24.3041	24.6951	1.51752	0.399343	1.04114	0.322686	0.370091	0.159249	24.2593	0.198412	24.6587	0.0705766	24.582	0.155608	24.4186	0.240679
P26583	28.5361	28.752	29.0055	28.695	28.5874	28.5466	28.981	28.7597	28.8919	28.7782	28.822	28.691	0.470142	-0.154881	0.306631	0.112957	0.00194447	-0.000839869	28.7645	0.234938	28.6097	0.0766521	28.8775	0.111338	28.7637	0.0666991
P26599	30.6593	30.9186	30.9664	30.9203	30.5626	31.0041	30.8895	30.8769	31.0227	30.9464	30.8839	30.9834	0.0392317	-0.0191282	0.31416	0.0815932	0.378001	0.0897954	30.8481	0.165249	30.829	0.23451	30.9297	0.0807473	30.9379	0.0502645
P26639	29.578	29.5921	29.6932	29.3634	29.3818	29.5102	29.3673	29.502	29.5251	29.678	29.537	29.5178	1.58442	-0.202618	1.20157	-0.156283	0.281625	-0.0435054	29.6211	0.0628218	29.4185	0.0799773	29.4648	0.0852309	29.5776	0.0875325
P26640	28.6358	28.6147	28.731	28.4279	28.4899	28.6968	28.561	28.6182	28.6938	28.7438	28.5852	28.817	0.618797	-0.122307	0.27678	-0.0361818	0.286895	0.0548553	28.6605	0.0619429	28.5382	0.140821	28.6243	0.0666059	28.7154	0.118482
P26641	31.6868	31.7333	31.6486	31.6975	31.6444	31.535	31.3796	31.5466	31.5553	31.8413	31.4354	31.4469	0.523396	-0.0639865	1.46087	-0.195734	0.352613	-0.115084	31.6896	0.0424032	31.6256	0.0828683	31.4939	0.0990219	31.5745	0.231092
P26885	28.2955	29.0435	28.8025	28.8822	29.1748	28.4815	28.5731	28.1794	28.9322	28.6676	28.8885	28.3174	0.167413	0.132379	0.187968	-0.152225	0.117771	-0.0893307	28.7138	0.381764	28.8462	0.348068	28.5616	0.37653	28.6245	0.28797
P27105	28.1255	28.5928	27.8027	28.2715	28.4798	28.0898	28.7958	28.4693	27.9804	28.3482	28.4869	28.114	0.156293	0.106679	0.297053	0.241484	0.2189	0.142686	28.1737	0.397256	28.2804	0.195126	28.4152	0.410417	28.3164	0.188512
P27144	26.339	26.0165	26.2241	26.1467	25.8568	25.7148	26.1588	26.5405	26.0045	26.1166	26.1543	25.8824	0.841834	-0.287099	0.0787899	0.0413876	0.486762	-0.142093	26.1932	0.163446	25.9061	0.220139	26.2346	0.275942	26.0511	0.147338
P27216	-	-	-	25.6514	24.7876	-	26.3019	24.9906	26.0899	25.2097	25.0375	25.8746	-	0	-	0	-	0	-	-	25.2195	0.610819	25.7941	0.703911	25.3739	0.442022
P27348	32.67	32.7077	32.3747	32.5134	32.6749	32.2436	32.7345	32.7237	32.6749	32.7594	32.8904	32.8156	0.259281	-0.106833	0.521921	0.126926	0.996052	0.237679	32.5841	0.182359	32.4773	0.217934	32.7111	0.0317501	32.8218	0.0657212
P27361	25.0958	25.3018	25.5524	25.105	24.9135	25.1374	25.218	25.3074	25.3151	25.1392	25.6321	25.608	0.820878	-0.264725	0.0963353	-0.0365232	0.276656	0.143107	25.3167	0.228673	25.052	0.121029	25.2802	0.0539625	25.4598	0.27791
P27448	24.8688	24.8295	24.8692	24.6175	24.6109	24.9708	24.545	25.0189	24.6652	24.6875	24.661	25.1372	0.440394	-0.122773	0.324255	-0.11279	0.0610904	-0.0273075	24.8558	0.0228312	24.7331	0.205935	24.7431	0.246376	24.8285	0.267631
P27540	23.7432	23.7786	24.1447	23.8067	23.8948	23.9529	-	23.7339	24.1472	23.802	24.0544	23.6824	0.00990184	-0.00406392	-	0	0.0897024	-0.0425529	23.8888	0.222277	23.8848	0.073617	23.9406	0.292305	23.8463	0.189914
P27635	30.0885	29.6889	29.8259	29.9265	29.8488	29.9021	29.4553	29.7855	29.8109	30.4589	29.8478	29.8755	0.0723882	0.0246735	0.488575	-0.183891	0.346033	0.192995	29.8678	0.203079	29.8925	0.039744	29.6839	0.198351	30.0608	0.345104
P27694	28.7374	28.8194	28.8422	28.875	28.7707	28.8215	28.7261	28.6495	28.7945	28.8292	28.8076	28.7803	0.199915	0.0227369	0.656599	-0.0762806	0.0600165	0.0060304	28.7997	0.0550984	28.8224	0.0521473	28.7234	0.0725219	28.8057	0.0245435
P27695	30.3662	30.3435	30.0739	30.1425	30.2626	30.0618	30.5649	30.3787	30.1459	30.4031	30.2148	30.2451	0.405093	-0.1056	0.265635	0.101945	0.0848549	0.0264721	30.2612	0.162586	30.1556	0.101064	30.3632	0.20995	30.2877	0.101137
P27707	26.2466	25.5512	25.5772	25.4891	25.8075	25.1561	-	25.6824	25.7472	25.743	25.7035	25.4683	0.447967	-0.307458	-	0	0.249999	-0.153432	25.7917	0.394176	25.4842	0.325728	25.7148	0.0458234	25.6383	0.148471
P27708	29.0277	29.0355	29.0105	28.8127	28.9036	29.0345	28.5352	28.7387	28.7801	28.9293	28.8226	28.9264	0.76433	-0.107627	1.95555	-0.339898	1.67153	-0.131811	29.0246	0.0127819	28.9169	0.111503	28.6847	0.131093	28.8928	0.0608003
P27797	31.5291	31.6075	31.5583	31.6463	31.8069	31.451	31.8428	31.6396	31.6726	31.6489	31.615	31.7112	0.264095	0.0697435	1.0762	0.153388	1.2092	0.0933698	31.565	0.0396098	31.6347	0.178233	31.7183	0.109074	31.6583	0.0487972
P27816	29.5426	29.4543	29.6871	29.3218	29.4548	29.6531	29.1452	29.2909	29.4858	29.3564	29.1149	29.5303	0.291113	-0.0847384	0.994983	-0.254016	0.756215	-0.227454	29.5613	0.117524	29.4766	0.166685	29.3073	0.170861	29.3339	0.20866
P27824	30.9066	31.1791	31.2078	31.2201	31.2215	31.1977	31.5483	31.3902	30.9918	30.9316	31.2728	31.0764	0.526822	0.11527	0.482048	0.212236	0.0102359	-0.00428009	31.0978	0.166216	31.2131	0.0133556	31.3101	0.286751	31.0936	0.171243
P27986	24.7324	24.9857	24.9281	24.218	24.9318	24.4366	24.5378	24.2892	24.2744	24.8515	24.9936	-	0.719143	-0.353256	1.96073	-0.514902	-	0	24.882	0.132787	24.5288	0.36572	24.3671	0.148005	24.9225	0.100466
Q53EU6	26.5633	26.5901	25.9862	27.197	26.9957	26.8677	26.6557	27.3285	26.6576	26.8546	26.8206	26.7441	1.36534	0.640313	0.773432	0.500739	1.00211	0.426555	26.3799	0.341194	27.0202	0.166009	26.8806	0.387916	26.8064	0.0566083
Q9NWV4	27.6091	27.8562	27.7303	27.6144	27.5983	27.7939	27.1151	27.1789	26.4259	27.3319	27.3731	27.5272	0.265009	-0.0630156	1.51674	-0.825249	1.58788	-0.321139	27.7319	0.123535	27.6689	0.108588	26.9066	0.417552	27.4107	0.10291
P28066	30.3934	30.3936	30.2745	30.3262	30.4869	30.6601	30.5427	30.685	30.3027	30.1224	30.5954	30.7301	0.588028	0.137269	0.589699	0.156322	0.274184	0.128817	30.3538	0.0686615	30.4911	0.166958	30.5101	0.193239	30.4826	0.319176
P28070	29.5992	29.42	29.7686	29.1694	29.3059	29.7341	29.6836	29.6115	29.3855	29.57	29.5474	29.7781	0.414967	-0.192766	0.0945825	-0.0357056	0.103797	0.0359166	29.5959	0.174303	29.4031	0.294625	29.5602	0.155539	29.6318	0.127154
P28072	30.685	30.2557	30.1791	30.0863	30.2706	30.1218	29.7976	30.2752	30.0045	30.4263	30.3548	30.1512	0.568076	-0.213726	0.763163	-0.347524	0.129162	-0.0625019	30.3733	0.27262	30.1596	0.0978268	30.0258	0.239524	30.3108	0.142735
P28074	29.7654	29.4422	29.9936	29.5529	29.6602	29.5541	29.4476	29.6225	29.8932	29.9355	29.5582	29.8651	0.369286	-0.144656	0.142804	-0.0792923	0.0950197	0.0525119	29.7337	0.277094	29.5891	0.0616276	29.6544	0.224528	29.7862	0.20065
P28161	-	-	-	-	-	25.2315	26.4021	-	-	-	-	-	-	0	-	0	-	0	-	-	25.2315	-	26.4021	-	-	-
P28288	27.6851	27.5931	27.5654	27.5447	27.6448	27.7482	27.753	27.3908	27.4863	27.6259	27.7935	27.6096	0.17208	0.0313778	0.246127	-0.0711295	0.375979	0.0618591	27.6145	0.0626569	27.6459	0.101759	27.5434	0.187752	27.6764	0.101799
P28290	24.6046	25.612	25.3649	25.6218	25.7845	25.5298	25.307	25.5482	25.2798	25.3953	25.5867	25.4353	0.654465	0.451531	0.229602	0.184518	0.379009	0.278595	25.1938	0.525053	25.6454	0.129022	25.3783	0.147725	25.4724	0.100936
P28331	28.6766	28.7626	28.9265	28.7524	28.758	28.8287	28.6766	28.923	28.8111	28.8083	28.7825	28.6262	0.0391504	-0.00890732	0.0504244	0.0150032	0.206539	-0.0495605	28.7886	0.126917	28.7797	0.0425461	28.8036	0.123374	28.739	0.0985713
P28340	26.6954	26.8006	26.8281	26.7307	26.6777	26.9796	26.6769	26.8875	26.921	26.7069	26.6389	27.0012	0.0737069	0.0213095	0.246219	0.0538197	0.021596	0.00765864	26.7747	0.0700398	26.796	0.161167	26.8285	0.132321	26.7823	0.192566
P28347	-	25.0669	-	24.6	-	-	24.7561	-	24.7115	24.9824	24.9885	-	-	0	-	0	-	0	25.0669	-	24.6	-	24.7338	0.0315515	24.9854	0.00429965
P28370	26.8848	26.9324	26.9772	27.0257	26.71	26.8469	26.6946	26.7141	26.9994	26.8893	26.7475	26.9336	0.301398	-0.0705891	0.559726	-0.128763	0.529131	-0.0746606	26.9315	0.0461721	26.8609	0.158296	26.8027	0.170618	26.8568	0.0971881
P28472	24.5124	24.6167	24.8719	24.5241	25.0113	25.1507	-	-	24.8933	-	24.8742	24.9138	0.451207	0.228343	-	0	-	0	24.667	0.184947	24.8954	0.329007	24.8933	-	24.894	0.0280071
P28482	27.3398	27.6488	27.3443	27.3823	27.458	26.7299	27.2404	27.3321	26.4959	27.7275	27.5942	27.0811	0.43016	-0.254227	0.674226	-0.421511	0.035565	0.0233288	27.4443	0.177155	27.1901	0.400328	27.0228	0.458616	27.4676	0.3413
P28676	-	25.6033	-	25.3949	25.8656	25.2022	25.7735	25.8754	24.882	26.0404	25.4581	-	-	0	-	0	-	0	25.6033	-	25.4876	0.341249	25.5103	0.54652	25.7493	0.411763
P28715	23.5134	-	23.5162	24.1817	24.1799	23.8431	24.1276	-	24.0093	23.5438	24.6171	-	-	0	-	0	-	0	23.5148	0.00195831	24.0682	0.194983	24.0685	0.0836504	24.0804	0.758908
P28749	26.7701	-	-	26.1061	27.4849	-	26.7879	-	-	26.4523	30.4442	-	-	0	-	0	-	0	26.7701	-	26.7955	0.9749	26.7879	-	28.4483	2.82268
Q9NUY8	25.9165	25.6699	25.5949	26.5345	26.2367	26.3383	26.0378	25.8873	25.9451	26.3632	25.9091	25.8293	2.10057	0.64275	1.01133	0.22964	0.729793	0.306783	25.7271	0.168232	26.3698	0.151366	25.9567	0.0759026	26.0339	0.287939
P28907	-	25.282	24.6445	25.706	25.451	25.7444	26.682	25.4575	24.5087	24.7291	25.0042	25.1779	-	0	-	0	-	0	24.9632	0.450755	25.6338	0.159503	25.5494	1.08958	24.9704	0.2263
P29083	25.8318	25.9803	25.8865	26.1359	25.8624	26.2911	25.9016	25.9043	26.4114	26.0424	25.6566	26.1882	0.674156	0.19692	0.421462	0.172896	0.141759	0.0628936	25.8995	0.0750815	26.0965	0.217089	26.0724	0.29353	25.9624	0.274679
P29084	25.7183	25.6387	25.812	25.8283	25.6134	25.5297	25.4645	25.7024	25.6565	25.5358	25.4015	25.3804	0.256818	-0.0659103	0.580727	-0.115193	1.81511	-0.283794	25.723	0.086772	25.6571	0.154007	25.6078	0.126195	25.4392	0.0842906
P29144	26.6027	26.7203	26.9827	26.4925	26.564	26.6204	26.7762	26.7662	26.5314	26.6176	26.7153	26.6292	0.820748	-0.209565	0.218217	-0.0772889	0.418862	-0.114511	26.7686	0.194553	26.559	0.0641164	26.6913	0.138528	26.6541	0.0533428
P29218	27.6422	27.7176	27.7226	27.7861	27.6644	27.2714	27.9928	27.8506	27.7563	27.8621	27.9286	27.7304	0.311569	-0.12014	1.10371	0.17245	1.0779	0.146253	27.6941	0.0450577	27.574	0.268999	27.8666	0.119012	27.8404	0.100868
P29317	27.0441	27.2895	27.4498	27.0459	27.129	27.215	26.6794	27.1654	27.2669	26.992	27.1309	27.5212	0.440729	-0.131126	0.44479	-0.223904	0.0830917	-0.046381	27.2611	0.204347	27.13	0.0845505	27.0372	0.314029	27.2147	0.274336
P29323	25.7144	25.6417	26.2011	25.4832	26.0548	25.9547	25.4957	25.8646	26.0078	25.7737	26.1616	26.3162	0.0290498	-0.0214965	0.0969967	-0.0630213	0.41261	0.231467	25.8524	0.304145	25.8309	0.30527	25.7894	0.2642	26.0839	0.279491
P29350	25.3621	25.5896	24.9424	25.3474	25.3449	25.577	25.8394	25.2484	25.4831	25.4928	25.362	25.1615	0.24106	0.12507	0.368938	0.225629	0.066749	0.0407015	25.298	0.328342	25.4231	0.133314	25.5237	0.297568	25.3387	0.166885
P29353	25.9669	26.0119	25.842	25.7247	25.8813	26.098	26.1168	25.9949	25.9185	25.9036	26.0495	26.1085	0.118591	-0.0389309	0.381302	0.069781	0.433133	0.080272	25.9403	0.0880519	25.9013	0.18744	26.01	0.0999866	26.0205	0.105496
P29372	24.4451	25.008	25.4833	25.214	24.3643	25.4538	24.6261	24.8586	25.13	24.4994	24.8656	25.1952	0.0239006	0.0319049	0.116975	-0.107254	0.127306	-0.125399	24.9788	0.519718	25.0107	0.572468	24.8715	0.252233	24.8534	0.348103
P29401	33.2685	33.168	32.8583	33.2239	33.2713	33.0141	33.4314	33.2032	33.1783	33.4292	33.2887	33.1477	0.186312	0.0715103	0.513809	0.172716	0.572877	0.190273	33.0983	0.213817	33.1698	0.136858	33.271	0.13951	33.2885	0.14074
P29508	-	-	28.5779	-	-	18.0875	-	-	-	-	20.8397	-	-	0	-	0	-	0	28.5779	-	18.0875	-	-	-	20.8397	-
P29558	26.2758	26.1924	-	26.6787	26.1738	-	26.5522	-	-	-	-	-	-	0	-	0	-	0	26.2341	0.0589921	26.4262	0.357003	26.5522	-	-	-
P10909	25.8825	25.7291	25.607	25.876	25.6185	25.7152	24.528	24.8763	25.3651	25.009	25.2375	25.2807	0.00895166	-0.00297928	1.48076	-0.816389	2.08199	-0.563803	25.7395	0.138055	25.7365	0.13007	24.9231	0.420479	25.1757	0.146
P29692	32.0031	31.9296	32.2205	32.0022	31.9627	32.0173	31.8479	31.8751	31.9118	31.9593	31.8927	32.0453	0.255043	-0.0570234	0.903183	-0.172799	0.363969	-0.0853049	32.0511	0.151245	31.9941	0.0282287	31.8783	0.0320751	31.9658	0.0764972
P29728	-	-	-	26.4617	26.6782	25.7602	27.9234	27.3109	24.9692	-	-	-	-	0	-	0	-	0	-	-	26.3	0.479842	26.7345	1.55921	-	-
P29966	28.1485	28.1495	27.9495	28.3271	28.3212	28.3834	28.4419	28.5027	28.1584	28.078	28.1335	28.6398	1.70688	0.261384	1.07046	0.285152	0.454944	0.201254	28.0825	0.115137	28.3439	0.0343506	28.3676	0.183773	28.2837	0.309588
P29992	26.2351	26.3788	26.5118	26.5435	26.3785	26.3555	26.2351	26.4791	26.2064	26.4326	26.4279	26.534	0.1953	0.0505772	0.227324	-0.0684052	0.441598	0.0895844	26.3753	0.138396	26.4258	0.102555	26.3068	0.149836	26.4648	0.0599728
P30038	25.875	26.0301	26.0528	26.0805	26.151	25.7496	26.0668	26.4319	26.1905	26.089	26.3248	26.0494	0.0189343	0.0077273	0.943452	0.243805	0.755044	0.168419	25.986	0.0967791	25.9937	0.2143	26.2298	0.185669	26.1544	0.148881
P30040	29.1521	29.2881	29.4787	29.1625	29.3406	29.2942	29.618	29.4221	29.4144	29.2614	29.2735	29.559	0.137872	-0.0405604	0.703006	0.178486	0.161455	0.0583452	29.3063	0.164078	29.2658	0.092359	29.4848	0.115414	29.3647	0.168451
P30041	30.202	30.5192	30.1247	30.2367	30.4401	30.2637	30.2157	30.2797	30.5592	30.365	30.4535	30.4069	0.0816693	0.0315431	0.163344	0.0695909	0.44005	0.126515	30.282	0.209026	30.3135	0.110431	30.3515	0.182658	30.4085	0.0442276
P30043	30.1428	30.0381	29.9254	30.2201	30.0297	30.1279	30.3766	30.2405	29.9639	30.2575	29.979	30.1582	0.469411	0.0904694	0.506507	0.158204	0.394617	0.0961336	30.0354	0.108771	30.1259	0.0951945	30.1936	0.210294	30.1316	0.14119
P30044	28.7835	28.9034	28.4907	28.804	28.9588	28.7225	29.2482	29.2484	28.7129	29.0558	29.0141	28.6764	0.295248	0.102577	0.727355	0.343985	0.479768	0.189577	28.7259	0.212321	28.8284	0.120034	29.0698	0.309157	28.9154	0.208054
P30046;A6NHG4	28.7063	28.7887	28.0604	28.5663	28.6256	28.5908	28.4652	28.6955	28.7819	28.6672	28.7695	28.2434	0.119565	0.0757408	0.199641	0.129051	0.050792	0.0415401	28.5185	0.398807	28.5942	0.0297849	28.6475	0.163724	28.56	0.278972
P30048	30.3291	30.2473	30.1649	30.1755	30.1747	30.3987	30.2468	30.2976	30.3885	30.3239	30.308	30.2107	0.00931032	0.00249799	0.434284	0.0638549	0.222744	0.0337505	30.2471	0.0820934	30.2496	0.129076	30.311	0.0717993	30.2809	0.0612755
P30049	28.5368	29.019	28.1431	29.4222	29.0473	29.0637	29.3382	28.7321	28.7954	28.7208	29.2931	29.6722	1.02045	0.61142	0.53996	0.388985	0.817959	0.662416	28.5663	0.438684	29.1777	0.211864	28.9553	0.333171	29.2287	0.478989
P30050	31.1665	30.7749	30.8492	31.0029	30.985	30.7975	30.5358	30.489	30.9101	31.223	30.9023	30.7282	0.00417108	-0.00174459	0.728023	-0.285199	0.0377659	0.0209529	30.9302	0.207996	30.9285	0.113802	30.645	0.230801	30.9512	0.250985
P30084	28.8967	28.9237	29.2375	28.8817	28.8728	29.2455	29.2589	29.2655	28.9699	29.0063	29.3363	29.0589	0.0398704	-0.0192877	0.423794	0.145479	0.312447	0.114585	29.0193	0.189469	29	0.212666	29.1647	0.168767	29.1339	0.177327
P30085	28.843	28.6606	28.6496	28.4785	28.6927	28.6679	28.5561	28.7141	28.7148	28.6691	28.8553	28.7811	0.49538	-0.104735	0.274505	-0.0560703	0.241912	0.0507908	28.7177	0.108617	28.613	0.117166	28.6617	0.0914108	28.7685	0.093734
P30086	30.4605	30.5398	30.2886	30.4495	30.3068	30.5094	30.3514	30.5178	30.5714	30.4781	30.4444	30.113	0.0271549	-0.00772349	0.195238	0.0505441	0.241275	-0.0844835	30.4296	0.128441	30.4219	0.104061	30.4802	0.114682	30.3452	0.20178
P30101	30.5648	30.5757	30.5716	30.7082	30.707	30.5193	30.9491	30.6601	30.6447	30.7384	30.7624	30.5222	0.517322	0.0740897	0.84648	0.180586	0.607481	0.103611	30.5707	0.0054863	30.6448	0.108738	30.7513	0.171502	30.6743	0.132332
P30153	30.4517	30.5723	30.5359	30.3626	30.3911	30.5046	30.3475	30.4127	30.4861	30.5827	30.3518	30.4199	0.82926	-0.1005	0.909936	-0.104551	0.371198	-0.0684776	30.52	0.0618508	30.4195	0.0751293	30.4154	0.0693111	30.4515	0.118628
P30154	25.8041	25.7569	25.9882	25.7072	26.0485	25.8934	25.5789	25.8445	25.4369	26.1772	25.7852	25.805	0.0983987	0.0332991	0.761375	-0.22961	0.191185	0.0727278	25.8497	0.122202	25.883	0.170879	25.6201	0.206877	25.9225	0.22082
P30260	26.7163	26.6861	26.7821	26.7539	26.8081	26.8419	26.5466	26.4201	26.6371	26.7154	26.5891	26.6344	0.89254	0.0731621	1.31348	-0.19354	0.813621	-0.0818698	26.7282	0.0490851	26.8013	0.044402	26.5346	0.108985	26.6463	0.0640137
P30281	26.3226	26.2737	24.9823	26.5808	26.178	25.8161	-	26.3631	25.6579	26.3265	25.8212	25.4907	0.270746	0.332095	-	0	0.0131335	0.0199305	25.8595	0.760084	26.1916	0.382488	26.0105	0.498682	25.8795	0.420952
P30405	28.2563	29.0331	28.9178	28.413	28.7952	28.4251	28.4419	29.0933	28.6572	28.6835	29.1904	28.9776	0.282752	-0.191308	0.00524106	-0.00493749	0.309452	0.214756	28.7357	0.419198	28.5444	0.217262	28.7308	0.331885	28.9505	0.254512
P30419	29.7524	29.6949	29.8362	29.546	29.5386	29.82	29.5607	29.5051	29.7701	29.7537	29.7232	29.8169	0.552049	-0.126275	0.757629	-0.149186	0.0233296	0.0034523	29.7612	0.0710777	29.6349	0.160385	29.612	0.139776	29.7646	0.0478086
P30453;P30457;P18462;P30450;P30456;P16190;P10316;P01891	25.6021	-	25.6262	26.554	-	-	26.6659	26.3597	-	25.8752	-	-	-	0	-	0	-	0	25.6141	0.0170422	26.554	-	26.5128	0.216477	25.8752	-
P30511	-	-	-	-	24.2859	-	25.5701	24.1644	-	-	-	-	-	0	-	0	-	0	-	-	24.2859	-	24.8673	0.994017	-	-
P30519	27.1744	27.3976	27.0632	27.173	27.2875	27.0355	27.0461	27.3178	26.8442	26.9554	27.1731	27.1592	0.140304	-0.0463854	0.350178	-0.142356	0.406298	-0.115824	27.2117	0.170307	27.1653	0.1262	27.0694	0.237632	27.0959	0.121904
P30520	28.3977	28.2237	28.1504	28.1472	28.1996	28.3621	28.0064	28.2079	28.2863	28.1191	28.2469	28.3227	0.0753959	-0.0209802	0.33608	-0.0904115	0.105858	-0.0277055	28.2573	0.127005	28.2363	0.112083	28.1669	0.144441	28.2296	0.102903
P30530	24.8783	25.2126	26.2132	24.2386	24.6234	24.9957	22.9423	24.5988	24.8487	23.7372	24.1049	24.7622	0.827656	-0.815538	0.840904	-1.30479	1.15828	-1.23332	25.4347	0.694615	24.6192	0.378575	24.13	1.03605	24.2014	0.519272
P30533	26.9619	26.8625	27.0119	27.2099	27.2271	27.0823	27.2972	27.2471	26.7698	26.8891	27.136	26.877	1.64068	0.22767	0.385924	0.159227	0.0815123	0.0219453	26.9455	0.0760285	27.1731	0.0790948	27.1047	0.291125	26.9674	0.146177
P30536	26.9102	27.1269	27.2685	27.4389	27.4961	27.2385	27.3265	27.0354	27.0157	27.1007	27.4087	27.0919	1.0436	0.289274	0.0573031	0.0239887	0.267561	0.0985673	27.1019	0.180436	27.3911	0.135296	27.1259	0.174002	27.2004	0.180395
P30566	28.4008	28.5235	28.2875	28.1843	28.1631	28.2851	28.1099	28.356	28.3324	28.317	28.4619	28.4082	1.16639	-0.19312	0.593022	-0.137822	0.034952	-0.0082887	28.4039	0.118055	28.2108	0.0651688	28.2661	0.135775	28.3957	0.0732545
P30622	27.1746	27.2594	27.5831	27.1987	27.218	27.3726	26.8473	27.1453	27.1033	27.1551	27.1455	27.212	0.217189	-0.0759608	0.923029	-0.307092	0.59632	-0.168217	27.3391	0.215567	27.2631	0.0953148	27.032	0.161283	27.1709	0.035929
P30626	27.1897	27.2691	26.4563	26.8482	27.1915	27.3614	27.0655	26.9849	26.5096	26.8552	26.9567	27.1074	0.209474	0.161999	0.140736	-0.118385	0.00169607	0.00139745	26.9717	0.44812	27.1337	0.261471	26.8533	0.300407	26.9731	0.126896
P30740	28.9336	29.2739	29.0814	29.0447	29.2657	29.0735	29.3309	29.4991	29.1992	29.0049	29.3333	29.3229	0.0938986	0.0316811	0.875206	0.246779	0.353262	0.124083	29.0963	0.170624	29.128	0.120129	29.3431	0.150273	29.2204	0.186704
P30825	25.6993	25.0327	25.4051	25.9034	25.1153	25.4681	25.5016	25.0852	25.679	26.4359	25.4713	25.8688	0.144958	0.116531	0.0567787	0.0429033	0.736943	0.546335	25.379	0.334056	25.4956	0.394774	25.4219	0.304825	25.9254	0.484765
P30837	27.6598	27.8099	28.0458	27.7987	27.8094	28.0339	27.4383	28.0299	27.9026	27.6913	27.9693	28.0265	0.112346	0.0421575	0.0803477	-0.0482572	0.138317	0.0571639	27.8385	0.194556	27.8807	0.132821	27.7903	0.311419	27.8957	0.179328
P30838	32.3015	32.46	32.3982	32.4881	32.6339	32.3688	32.519	32.559	32.5868	32.4961	32.4822	32.4252	0.545239	0.110357	1.54702	0.168386	0.730463	0.0812887	32.3866	0.0799098	32.4969	0.132779	32.555	0.0340792	32.4679	0.0375461
P30876	26.7758	26.9665	27.0402	26.6823	27.0298	26.7793	26.8124	26.8571	26.8616	26.9134	26.6645	26.943	0.303481	-0.0970325	0.448988	-0.0838216	0.299167	-0.0871913	26.9275	0.136448	26.8305	0.179313	26.8437	0.0272111	26.8403	0.152967
P31025;Q5VSP4	22.4096	27.1047	22.5859	-	22.5661	-	27.0739	20.2882	-	-	-	23.2447	-	0	-	0	-	0	24.0334	2.66127	22.5661	-	23.681	4.79823	23.2447	-
P31040	29.3739	29.2556	29.2434	29.2762	29.2753	29.3117	29.3847	29.6094	29.179	29.559	29.3668	29.3955	0.0250674	-0.00324122	0.311813	0.100063	0.959966	0.149453	29.291	0.0720515	29.2877	0.0207668	29.391	0.215277	29.4404	0.103679
P31146	-	-	23.6379	23.3969	-	-	-	-	-	-	24.2851	-	-	0	-	0	-	0	23.6379	-	23.3969	-	-	-	24.2851	-
P31150	27.6677	27.9531	27.9496	27.6633	27.7146	27.4926	27.7784	27.5286	27.5369	27.5978	27.7066	27.6126	0.94104	-0.233296	0.903009	-0.242163	1.01726	-0.21781	27.8568	0.163777	27.6235	0.116246	27.6146	0.141916	27.639	0.058973
P31151	-	24.9799	29.0461	22.6546	-	-	22.776	-	-	21.833	25.0089	22.6661	-	0	-	0	-	0	27.013	2.87522	22.6546	-	22.776	-	23.1693	1.6467
P31153	30.1359	30.0149	30.1481	30.3377	30.3867	30.2215	30.0177	29.9999	30.0517	30.1251	29.9993	29.8205	1.53399	0.215649	0.781935	-0.0765184	0.52993	-0.118018	30.0996	0.0736147	30.3153	0.0848545	30.0231	0.0262866	29.9816	0.153081
P31321	-	-	23.6779	-	-	-	-	-	23.1461	-	-	23.2251	-	0	-	0	-	0	23.6779	-	-	-	23.1461	-	23.2251	-
P31327	26.7647	26.7384	26.632	27.3207	27.0376	26.6165	27.5608	27.2426	26.8679	27.0602	26.925	26.5642	0.600857	0.279896	1.17827	0.512047	0.37766	0.138112	26.7117	0.0702654	26.9916	0.354333	27.2238	0.346849	26.8498	0.256417
P31350	27.1141	26.9695	27.6684	27.5219	27.4245	27.8049	26.3098	26.9272	27.1718	26.631	26.5551	27.0321	0.619533	0.333093	0.601341	-0.447744	0.920748	-0.511258	27.2507	0.368954	27.5838	0.197606	26.8029	0.444211	26.7394	0.256329
P31483	26.1079	25.4664	26.5241	25.8228	26.0626	26.4929	25.9532	26.0515	26.5467	23.9823	26.1072	26.0581	0.0910918	0.0932744	0.157956	0.150991	0.353498	-0.650278	26.0328	0.532818	26.1261	0.339537	26.1838	0.318096	25.3825	1.21286
P31641	26.1359	26.1677	26.2377	26.1993	26.5742	26.2085	25.9786	26.1743	26.2483	26.543	25.3896	25.7743	0.505743	0.146882	0.210768	-0.0467072	0.337526	-0.278156	26.1804	0.0521115	26.3273	0.213843	26.1337	0.139358	25.9023	0.587252
P31644	25.3883	25.409	25.366	25.1474	25.3216	25.1298	-	-	24.0336	23.58	24.887	24.6119	1.4037	-0.188138	-	0	1.21378	-1.0281	25.3878	0.021533	25.1996	0.106025	24.0336	-	24.3597	0.689031
P31689	29.188	29.033	29.3314	29.6298	29.6991	29.5737	29.5787	29.5105	29.221	28.8585	29.1994	29.2957	2.06751	0.450109	0.840534	0.252586	0.156932	-0.0662778	29.1841	0.149266	29.6342	0.0628215	29.4367	0.18993	29.1178	0.229744
P31749	24.9118	24.9665	24.9601	24.6698	24.9419	24.8494	24.9966	25.0337	24.8519	24.5385	24.929	24.8043	0.70177	-0.125742	0.0894265	0.0146027	0.744225	-0.188824	24.9461	0.0299277	24.8204	0.138345	24.9607	0.0960597	24.7573	0.199453
P31751	26.0467	26.3583	26.121	25.8681	25.8197	26.2074	26.2325	25.9485	26.3516	26.0421	26.0918	26.2206	0.612914	-0.210254	0.00471311	0.00218836	0.2045	-0.0571709	26.1753	0.162741	25.9651	0.211272	26.1775	0.207064	26.1182	0.0921013
P31930	29.3662	29.3999	29.5795	29.5576	29.4426	29.5728	29.5952	29.4898	29.5438	29.5145	29.591	29.3333	0.413721	0.0757968	0.577273	0.0944208	0.111301	0.0310675	29.4485	0.114656	29.5243	0.0711745	29.543	0.0526948	29.4796	0.132325
P31937	27.3197	27.6641	27.828	27.7645	27.7306	27.727	27.8138	27.8531	27.8259	27.6862	27.6194	27.9361	0.382636	0.136735	0.687548	0.227018	0.331415	0.143305	27.6039	0.259462	27.7407	0.0206813	27.831	0.0201147	27.7472	0.166956
P31939	29.9067	29.8334	30.0846	29.8575	29.8576	29.7862	29.732	29.827	29.7828	29.903	29.8768	29.886	0.61898	-0.107807	0.947808	-0.160962	0.284997	-0.0529709	29.9416	0.129167	29.8338	0.0411632	29.7806	0.0475247	29.8886	0.0132551
P31942	29.5989	29.7864	29.5363	29.6321	29.6713	29.7844	29.5634	29.6943	29.6962	29.6284	29.6398	29.7242	0.249814	0.0554396	0.0423747	0.0108248	0.105238	0.0236492	29.6405	0.130151	29.6959	0.0790828	29.6513	0.0761247	29.6642	0.0523362
P31943	31.0109	30.7768	31.0356	31.0664	30.8134	30.5858	31.0254	31.1089	30.8763	31.1009	31.1606	31.0537	0.300048	-0.119237	0.228609	0.0624021	0.865808	0.163932	30.9411	0.142829	30.8219	0.240378	31.0035	0.117831	31.1051	0.0535946
P31944	24.1842	26.1894	24.5306	24.1859	23.9025	22.8908	25.7223	24.8533	23.4328	-	23.9066	23.5371	0.827197	-1.3083	0.119608	-0.298622	-	0	24.9681	1.07176	23.6598	0.68082	24.6694	1.15579	23.7219	0.261336
P31946	31.9278	32.0986	32.1799	31.7302	32.018	31.708	32.2085	32.1534	32.0897	32.2523	32.2021	32.0794	0.939576	-0.250043	0.426846	0.0817553	0.532661	0.109166	32.0688	0.128657	31.8187	0.17297	32.1505	0.0594243	32.1779	0.0889738
P31947	31.8755	32.1192	31.8508	31.9139	32.1381	32.2704	31.9944	32.3605	32.0002	31.9885	32.3257	32.4334	0.517792	0.158974	0.500493	0.169889	0.880576	0.300706	31.9485	0.148352	32.1075	0.180228	32.1184	0.209705	32.2492	0.232123
P31948	31.2555	31.1014	31.3131	30.9714	31.0714	31.0688	31.0551	30.9904	31.1679	31.2065	31.0788	31	1.22726	-0.186106	0.86567	-0.152135	0.666092	-0.128193	31.2233	0.10945	31.0372	0.0569514	31.0712	0.0898335	31.0951	0.104223
P31949	28.9197	28.8281	27.8431	28.7609	29.0849	28.9274	28.8815	28.648	28.4649	28.5589	28.5812	28.576	0.479273	0.394095	0.13592	0.13449	0.0411977	0.0417201	28.5303	0.59691	28.9244	0.162016	28.6648	0.208833	28.572	0.0116706
P32119	23.6815	24.0209	-	-	23.5608	-	-	23.8408	-	-	-	-	-	0	-	0	-	0	23.8512	0.239967	23.5608	-	23.8408	-	-	-
P32121	25.1751	25.6027	24.808	24.9164	25.1301	25.033	24.507	24.9048	25.1215	25.0757	25.6164	25.0083	0.28645	-0.168773	0.529506	-0.350845	0.0435123	0.0382144	25.1953	0.397765	25.0265	0.106964	24.8444	0.311653	25.2335	0.333308
P32321	26.429	26.2437	26.0757	25.6342	26.2261	25.8387	25.8767	25.9125	24.6592	26.8542	26.1346	26.3117	0.803374	-0.349845	0.838259	-0.76667	0.31449	0.184052	26.2495	0.176714	25.8996	0.300617	25.4828	0.713486	26.4335	0.374947
P32322	27.0542	27.217	27.6946	26.9324	27.139	27.3476	27.1939	27.3862	27.0281	27.2839	27.4184	27.2871	0.331639	-0.182299	0.211837	-0.119189	0.0131801	0.00786209	27.3219	0.332824	27.1396	0.207604	27.2027	0.179177	27.3298	0.0767205
P32519	23.4051	23.6185	23.4443	-	24.1995	24.0304	-	23.6223	23.8201	23.2008	-	24.3137	-	0	-	0	-	0	23.4893	0.113605	24.115	0.119526	23.7212	0.139829	23.7572	0.786919
P32780	25.7066	25.9844	26.0044	25.844	25.606	25.6537	25.6598	26.1694	25.6467	25.4242	25.9208	25.7763	0.751858	-0.197234	0.137137	-0.0731888	0.47094	-0.191362	25.8985	0.16648	25.7012	0.125932	25.8253	0.298047	25.7071	0.255426
P32856	23.3037	-	22.7093	23.0684	-	-	-	-	-	-	-	-	-	0	-	0	-	0	23.0065	0.420268	23.0684	-	-	-	-	-
P32929	22.7799	-	-	-	-	-	23.797	-	-	-	-	-	-	0	-	0	-	0	22.7799	-	-	-	23.797	-	-	-
P32969	30.0139	29.673	29.7142	30.0807	30.1349	29.8315	29.446	29.2036	29.6935	29.8538	29.9875	29.5271	0.688515	0.215362	0.92808	-0.352639	0.0208258	-0.0108643	29.8003	0.18605	30.0157	0.16181	29.4477	0.244919	29.7895	0.23684
P33121	25.2035	26.2379	25.518	26.1341	25.884	25.8489	26.1815	26.1538	25.6384	25.9681	25.5465	25.9725	0.401539	0.302537	0.405702	0.338113	0.201043	0.175894	25.6531	0.530273	25.9557	0.15552	25.9912	0.30586	25.829	0.244647
P33176	28.9599	29.0102	29.2271	28.8903	28.9225	28.9563	28.7708	28.9254	29.0635	28.8387	28.8851	29.0924	0.781851	-0.142714	0.547766	-0.145845	0.48867	-0.127002	29.0657	0.142009	28.923	0.0330446	28.9199	0.146439	28.9387	0.135121
P33240	25.7535	25.994	25.5299	26.4978	26.5797	25.962	26.3072	26.2397	26.3853	26.2586	26.2412	25.9496	1.17258	0.587372	1.7658	0.551575	1.09765	0.390666	25.7591	0.232107	26.3465	0.335481	26.3107	0.0728964	26.1498	0.173623
P33316	27.9823	27.8252	28.1983	27.9534	27.7881	27.9392	27.8883	27.8223	27.8689	28.0288	27.946	28.0831	0.377884	-0.108377	0.575545	-0.142076	0.0519365	0.0174039	28.0019	0.187316	27.8935	0.0916211	27.8598	0.0339559	28.0193	0.0690402
P33527	28.0942	28.0727	27.8817	28.3301	28.2729	28.1992	28.5288	28.315	28.1199	28.0255	28.07	28.1152	1.50114	0.25124	1.05366	0.305042	0.304203	0.0540613	28.0162	0.116976	28.2674	0.0656185	28.3212	0.204518	28.0702	0.0448583
P33552	24.8984	-	24.9086	-	25.0298	25.0222	-	24.4775	-	-	24.2568	24.3769	-	0	-	0	-	0	24.9035	0.00721554	25.026	0.00537457	24.4775	-	24.3169	0.0849141
P33897	-	-	-	22.6513	-	-	-	-	22.3323	22.3777	-	-	-	0	-	0	-	0	-	-	22.6513	-	22.3323	-	22.3777	-
P33981	23.8998	23.343	23.6058	23.2028	-	24.265	-	-	-	-	23.5707	23.8611	-	0	-	0	-	0	23.6162	0.278524	23.7339	0.751051	-	-	23.7159	0.205338
P33991	28.2234	28.2997	28.2511	28.3789	28.1062	28.1983	28.3651	28.1601	28.3403	28.2374	28.1425	28.4223	0.134122	-0.030255	0.168193	0.0304546	0.0373584	0.00938034	28.258	0.0386251	28.2278	0.138701	28.2885	0.111883	28.2674	0.142315
P33992	28.7787	28.7833	28.7824	28.8646	28.5188	28.6944	28.8355	28.7867	28.7143	28.7978	28.7389	28.8481	0.373009	-0.0888805	0.0248771	-0.00261815	0.160004	0.0134595	28.7815	0.00241866	28.6926	0.172905	28.7788	0.0609734	28.7949	0.0546315
P33993	28.7996	28.7378	28.9158	28.8932	28.6061	28.7146	28.9228	28.783	28.6371	29.0073	28.7025	28.8284	0.333162	-0.0797049	0.139214	-0.0367349	0.0991492	0.0283833	28.8177	0.09037	28.738	0.144973	28.781	0.142867	28.8461	0.153143
P34059	24.9704	24.9469	24.9742	24.8492	25.3887	25.4781	24.9733	24.9632	25.1979	25.0494	25.713	25.2422	0.629429	0.274833	0.452516	0.0809695	0.875586	0.370996	24.9638	0.0147831	25.2387	0.34025	25.0448	0.13268	25.3348	0.341351
P34896	26.8629	26.8933	27.1905	26.8092	26.864	26.9376	27.2918	27.2646	27.0324	26.9094	27.0049	26.8768	0.431917	-0.111958	0.738029	0.214084	0.176847	-0.0518723	26.9822	0.180982	26.8703	0.0644578	27.1963	0.142563	26.9304	0.0665543
P34897	29.2117	29.2795	29.6359	29.4256	29.1826	29.4186	29.0978	29.1999	29.2044	29.5225	29.1881	29.2421	0.0764577	-0.0334511	0.697814	-0.20834	0.127256	-0.0581379	29.3757	0.227872	29.3423	0.138336	29.1674	0.0602657	29.3176	0.179551
P34913	24.7495	24.5937	24.4671	24.5254	24.1469	24.2018	24.6526	24.7938	24.4656	24.7075	24.7701	24.5652	1.02032	-0.312075	0.0967906	0.0338891	0.311067	0.0774905	24.6034	0.141441	24.2914	0.204544	24.6373	0.164656	24.6809	0.105018
P34932	30.2047	30.3012	30.1512	30.2148	30.3424	30.2311	30.3018	30.3782	30.2608	30.3973	30.2871	30.3074	0.298876	0.0437616	0.782504	0.0946045	0.941751	0.111599	30.219	0.0759965	30.2628	0.0694742	30.3136	0.0595995	30.3306	0.0586623
P34949	25.3458	26.042	26.0519	25.5201	25.9327	26.3035	25.9141	26.0246	26.173	25.7041	25.7712	25.7147	0.118105	0.105534	0.383961	0.22403	0.130358	-0.0832462	25.8132	0.40486	25.9188	0.391921	26.0373	0.129922	25.73	0.0360495
P35052	24.6323	-	-	24.7825	25.2014	-	23.6989	-	-	24.2984	23.8371	-	-	0	-	0	-	0	24.6323	-	24.9919	0.29622	23.6989	-	24.0677	0.326165
P35080	29.1889	29.5724	28.8154	29.5919	29.3045	29.1761	29.0872	29.2616	29.5825	29.3809	29.1346	29.085	0.262988	0.165283	0.170346	0.118212	0.011046	0.00793457	29.1922	0.378487	29.3575	0.212921	29.3104	0.251222	29.2002	0.158489
P35219	27.0827	27.4587	27.2984	27.1497	27.4721	27.2932	26.6203	27.1365	27.0096	27.4321	27.5837	27.1801	0.0606522	0.0250785	0.878402	-0.357803	0.300762	0.118695	27.2799	0.188639	27.305	0.161547	26.9221	0.268988	27.3986	0.20389
P35221	30.7994	31.1047	31.0625	31.0972	31.0806	31.1074	31.0518	30.9214	30.8987	30.7831	31.0364	30.823	0.481452	0.106185	0.106649	-0.031559	0.364702	-0.108033	30.9889	0.165449	31.0951	0.0135398	30.9573	0.0826199	30.8808	0.136169
P35222	27.1526	27.7041	27.8367	27.4162	27.5787	27.9138	27.5144	27.7451	27.3408	27.4739	27.5519	27.727	0.100856	0.0717818	0.0441158	-0.0310129	0.0299849	0.0198174	27.5644	0.362796	27.6362	0.25372	27.5334	0.202821	27.5843	0.129589
P35226	-	24.6897	24.3448	-	-	-	24.525	24.8556	-	24.1129	-	24.8086	-	0	-	0	-	0	24.5172	0.24392	-	-	24.6903	0.233797	24.4607	0.491911
P35227	28.8654	-	29.0521	28.064	-	-	-	-	-	-	-	29.7122	-	0	-	0	-	0	28.9588	0.132004	28.064	-	-	-	29.7122	-
P35232	30.8553	30.6985	30.9845	30.9	30.8269	30.8451	30.8252	30.8137	30.8506	30.7392	30.8327	30.9378	0.0448029	0.0112209	0.0681402	-0.0162741	0.0318561	-0.00950686	30.8461	0.143206	30.8573	0.0380657	30.8298	0.0188744	30.8366	0.0993454
P35237	28.9212	28.8847	28.8617	28.6148	28.7191	28.7723	28.5819	28.629	28.8805	28.9272	28.7142	28.6915	1.71471	-0.18717	0.953311	-0.19208	0.655388	-0.111609	28.8892	0.0300103	28.7021	0.0801286	28.6971	0.160561	28.7776	0.130059
P35240	24.6552	25.0101	24.399	24.3527	25.0489	24.946	24.2792	24.6744	24.6244	25.0132	25.133	24.6631	0.123232	0.0944347	0.305076	-0.162129	0.475911	0.248356	24.6881	0.306852	24.7825	0.375776	24.526	0.215204	24.9365	0.244168
P35241	29.4289	29.4387	29.3839	29.2134	29.385	29.1768	29.3527	29.4649	29.2961	29.369	29.4761	29.5276	1.12503	-0.158782	0.366465	-0.045955	0.335565	0.0403811	29.4172	0.0292117	29.2584	0.11119	29.3712	0.085945	29.4576	0.0809057
P35244	27.6359	27.3566	27.6937	27.34	27.6906	27.5811	27.5597	27.8135	27.6429	27.3305	27.5882	27.8355	0.0584477	-0.0247949	0.357516	0.10999	0.0432099	0.0226955	27.562	0.180265	27.5372	0.179353	27.672	0.129416	27.5847	0.252532
P35249	27.2697	27.095	27.5345	27.2727	27.2355	27.6185	27.3317	26.9189	27.3857	27.255	27.183	27.2525	0.161341	0.075847	0.169724	-0.0876376	0.207015	-0.0695362	27.2997	0.221272	27.3756	0.211198	27.2121	0.255338	27.2302	0.0408738
P35250	27.4726	27.1198	27.2613	27.5052	27.4843	27.3984	27.5772	27.6316	27.5215	27.7213	27.6454	27.6972	0.761279	0.178057	1.27698	0.29217	1.73557	0.403383	27.2846	0.177534	27.4626	0.0566327	27.5767	0.0550558	27.688	0.0387784
P35251	25.3953	25.5452	25.7728	25.5109	25.463	25.4711	25.5549	25.6636	25.2966	25.5938	25.6824	25.6552	0.332947	-0.0894534	0.160541	-0.0660877	0.25608	0.0726967	25.5711	0.190115	25.4817	0.0256225	25.505	0.18848	25.6438	0.0453854
P35268	31.3164	30.9332	31.6236	31.6763	31.7413	31.616	31.104	31.4994	31.6623	31.494	31.6365	31.5412	0.888234	0.386819	0.19338	0.130849	0.581538	0.266155	31.2911	0.34589	31.6779	0.0626995	31.4219	0.28712	31.5572	0.0725759
P35269	26.4308	26.6717	26.6055	26.7752	26.6451	26.6917	26.6547	26.8776	26.705	26.7893	26.4059	26.7969	0.761822	0.134628	0.829813	0.176427	0.254459	0.0946515	26.5694	0.124435	26.704	0.0658953	26.7458	0.116893	26.664	0.223597
P35270	29.1436	29.3115	29.1943	29.0722	29.2112	29.368	29.0154	29.3111	29.3172	29.3748	29.2524	28.9513	0.00227681	0.000689189	0.00554905	-0.00188446	0.0603986	-0.0235704	29.2164	0.0861177	29.2171	0.147985	29.2146	0.172505	29.1929	0.217952
Q9UBB6	24.4116	24.5662	25.0258	24.0956	24.3526	24.3082	23.8647	23.9577	23.7451	24.1279	23.843	23.6105	0.970136	-0.415758	1.85524	-0.812037	1.56412	-0.80739	24.6679	0.319432	24.2521	0.137394	23.8558	0.106603	23.8605	0.259143
P35568	24.2018	24.8338	24.8034	-	24.6187	24.2578	25.082	24.9621	24.6004	24.6263	24.9177	24.6406	-	0	0.460857	0.268498	0.195188	0.115178	24.613	0.356448	24.4383	0.255171	24.8815	0.250753	24.7282	0.164241
P35573	27.8368	27.631	27.5241	27.6373	27.8268	27.732	27.4909	27.982	28.0838	27.4041	27.6779	27.7606	0.252956	0.0680841	0.387318	0.188236	0.129134	-0.0497672	27.664	0.158917	27.7321	0.0947361	27.8522	0.317007	27.6142	0.186565
P35579	31.055	31.0103	31.1679	30.7053	30.7915	30.9704	30.6419	30.7775	30.9166	30.808	31.028	30.9866	1.31292	-0.255328	1.50164	-0.299081	0.766704	-0.136879	31.0777	0.0812246	30.8224	0.135242	30.7786	0.137388	30.9408	0.116887
P35580	27.3096	27.5793	27.7972	27.333	27.384	27.5889	27.5863	27.4495	27.339	27.2693	27.5471	27.5067	0.322552	-0.126742	0.261607	-0.103765	0.296411	-0.120986	27.562	0.244268	27.4353	0.135428	27.4583	0.123869	27.441	0.150105
P35606	28.6382	28.5818	28.2946	28.5594	28.5398	28.4935	28.6141	28.5876	28.7467	28.7503	28.5337	28.5932	0.0854786	0.026076	0.545335	0.144588	0.412911	0.120884	28.5049	0.184254	28.5309	0.0338315	28.6494	0.0852279	28.6257	0.111929
P35610	26.6705	26.7087	26.2199	27.0935	26.7955	26.3924	27.004	26.249	26.871	26.6816	26.5516	26.2568	0.370928	0.227447	0.246613	0.175004	0.0627854	-0.0363344	26.533	0.271881	26.7605	0.351827	26.708	0.403015	26.4967	0.217684
P35611	26.3141	26.5175	26.6037	26.5152	26.485	26.3079	26.3825	26.3008	26.5501	26.4744	26.6007	26.2486	0.14676	-0.0424067	0.234234	-0.06733	0.099514	-0.0371939	26.4784	0.148685	26.436	0.111954	26.4111	0.127088	26.4413	0.178394
P35612	25.7207	25.9988	26.1338	25.6232	25.7979	26.0073	25.8314	26.0139	25.7763	25.566	25.7817	26.2097	0.358285	-0.141642	0.212228	-0.0772552	0.165248	-0.09865	25.9511	0.210634	25.8095	0.192348	25.8739	0.124365	25.8525	0.327595
P35613	28.9318	29.077	28.9469	29.2308	29.0153	29.1505	28.965	28.8092	29.0425	29.033	28.7121	28.8983	0.877761	0.146981	0.21827	-0.0463467	0.42864	-0.104122	28.9852	0.0798442	29.1322	0.108921	28.9389	0.118858	28.8811	0.161145
P35637	30.5715	30.3203	30.3148	30.4137	30.1438	29.9654	30.3593	30.2066	30.5303	30.6788	30.4297	30.2031	0.664951	-0.227942	0.105263	-0.0368341	0.0762765	0.0349948	30.4022	0.146646	30.1743	0.225682	30.3654	0.1619	30.4372	0.237934
P35658	27.5694	27.6653	27.8419	27.5909	27.384	27.7269	27.5132	27.4661	27.6529	27.7395	27.6424	27.7305	0.416651	-0.124978	0.691711	-0.148179	0.0476338	0.0119044	27.6922	0.138236	27.5673	0.172653	27.5441	0.0971444	27.7041	0.0536177
P35659	27.9504	28.21	28.2052	28.2408	27.9823	28.1938	28.3143	28.5731	28.2207	28.0197	28.1274	28.3384	0.050264	0.0171108	0.845859	0.247491	0.114303	0.0399679	28.1219	0.148479	28.139	0.137664	28.3694	0.182565	28.1618	0.162135
P35680	24.975	24.2954	24.4367	-	-	24.785	-	-	-	-	-	24.7213	-	0	-	0	-	0	24.569	0.358643	24.785	-	-	-	24.7213	-
P35754	26.0395	-	-	26.1735	26.9301	25.3693	26.9679	26.2917	26.0962	-	25.7808	25.7587	-	0	-	0	-	0	26.0395	-	26.1576	0.780541	26.4519	0.45738	25.7697	0.0156908
P35813	25.998	26.5292	26.056	26.23	26.6975	26.5978	26.499	26.4656	26.4512	26.4224	26.6651	25.9938	0.643885	0.314034	0.755745	0.277555	0.255221	0.166024	26.1944	0.291364	26.5084	0.246218	26.4719	0.0245311	26.3604	0.339894
P35869	24.3417	23.3475	-	23.9529	23.7107	23.057	23.6219	23.0513	23.0505	23.4744	23.6957	22.9873	-	0	-	0	-	0	23.8446	0.703036	23.5735	0.463422	23.2412	0.329643	23.3858	0.362411
P35914	25.9365	25.9224	26.2815	26.1311	25.9203	25.4824	26.5717	26.24	-	26.5031	25.7841	-	0.378677	-0.202222	-	0	-	0	26.0468	0.203353	25.8446	0.330895	26.4059	0.234564	26.1436	0.508393
P35998	29.3731	29.4483	29.2199	29.3877	29.4099	29.4007	29.3697	29.493	29.4323	29.4401	29.3484	29.4153	0.317263	0.0523179	0.483393	0.0845655	0.303964	0.0542043	29.3471	0.116406	29.3994	0.0111611	29.4317	0.0616993	29.4013	0.0474308
P36404	27.167	27.1379	27.0711	26.989	27.0761	27.0869	27.0529	27.0345	27.5452	27.0272	27.169	27.0258	0.823206	-0.0746638	0.193399	0.0855274	0.391403	-0.0513433	27.1253	0.0491628	27.0507	0.0536695	27.2109	0.289661	27.074	0.0822912
P36405	28.0883	28.0692	27.8027	28.0661	27.8838	28.1636	27.8338	27.9304	28.0311	27.9687	27.9618	27.9599	0.154963	0.0511106	0.194857	-0.0549965	0.0898972	-0.0232938	27.9868	0.159653	28.0379	0.142009	27.9318	0.0986623	27.9635	0.00462302
P36507	27.0435	27.2409	26.907	27.0531	26.9774	26.9088	27.2947	27.1108	26.7381	26.9383	27.1187	27.0729	0.327668	-0.0840429	0.02818	-0.0159594	0.0643226	-0.0205212	27.0638	0.167868	26.9798	0.0721572	27.0479	0.283537	27.0433	0.0937654
P36542	29.8773	29.6275	29.7476	29.9401	29.8681	30.0654	29.7234	29.6553	29.8969	29.8071	29.9218	29.6461	1.05386	0.207079	0.0255847	0.00778008	0.14059	0.0408936	29.7508	0.124945	29.9579	0.099806	29.7586	0.124587	29.7917	0.138501
P36543	27.3392	26.8792	26.8489	27.069	27.03	27.2999	27.0771	27.0352	27.431	27.2833	27.0177	27.06	0.24296	0.110533	0.321817	0.15868	0.212521	0.0978966	27.0224	0.274729	27.133	0.145877	27.1811	0.217439	27.1203	0.142722
P36551	26.975	27.1258	26.6733	27.1178	27.2033	27.2733	27.1452	27.0372	27.0694	26.7438	27.2657	27.0125	0.908898	0.273438	0.509651	0.159211	0.153654	0.0826486	26.9247	0.230415	27.1981	0.0778561	27.0839	0.0554703	27.0074	0.260987
P36578	31.4272	31.5014	31.6798	31.4156	31.4883	31.6022	31.2771	31.4472	31.4001	31.5717	31.4025	31.4667	0.135944	-0.0341047	0.825961	-0.161334	0.245891	-0.0558141	31.5361	0.129872	31.502	0.0940305	31.3748	0.0878425	31.4803	0.0854141
P36639	28.0036	27.7629	27.8982	27.8038	27.843	27.8065	27.4332	27.4409	27.7211	27.718	27.56	27.7998	0.424698	-0.0704377	1.41224	-0.356462	0.922984	-0.195628	27.8882	0.120654	27.8178	0.0219157	27.5317	0.164037	27.6926	0.121898
P36776	27.757	27.5622	27.3985	27.9038	27.6741	27.5833	27.8453	27.7826	27.7498	27.9173	27.7421	27.6299	0.452091	0.147816	0.95957	0.219966	0.646602	0.190544	27.5726	0.17945	27.7204	0.165203	27.7925	0.0485388	27.7631	0.14483
P36871	29.3024	29.4693	29.2119	29.2093	29.4502	29.3038	29.2544	29.4023	29.2015	29.3059	29.3936	29.2032	0.0219346	-0.00676473	0.163159	-0.0418135	0.103935	-0.0269419	29.3279	0.130566	29.3211	0.121367	29.2861	0.104055	29.3009	0.0952973
P36873	28.2241	28.3758	28.124	28.3573	28.1894	27.8431	27.4853	27.9385	28.3752	28.6184	28.0958	28.1631	0.264435	-0.111377	0.504796	-0.30827	0.102264	0.0511176	28.2413	0.126774	28.1299	0.262211	27.933	0.444978	28.2924	0.284299
P36897	-	-	24.2245	-	-	23.8507	-	24.1981	-	24.0553	23.982	-	-	0	-	0	-	0	24.2245	-	23.8507	-	24.1981	-	24.0187	0.0518548
P36915	24.8204	25.2897	25.0835	25.3417	25.1505	25.5618	25.0999	25.5979	25.3111	25.8406	25.2595	25.5056	0.727781	0.28683	0.615913	0.271763	1.02136	0.470734	25.0645	0.235238	25.3513	0.205816	25.3363	0.249944	25.5353	0.291716
P36954	-	-	25.7165	23.4912	-	-	-	24.8082	22.0886	24.3662	-	25.1607	-	0	-	0	-	0	25.7165	-	23.4912	-	23.4484	1.92309	24.7634	0.561794
P36956	22.6473	22.5796	-	22.6128	22.6459	-	22.6705	-	-	22.6572	-	-	-	0	-	0	-	0	22.6135	0.0478154	22.6293	0.0233797	22.6705	-	22.6572	-
P36957	29.2515	29.3383	29.1585	29.3745	29.2506	29.0065	29.4129	29.2933	29.0281	29.1803	29.2931	29.2411	0.118087	-0.038901	0.0123582	-0.00467682	0.0638223	-0.0112502	29.2494	0.0899184	29.2105	0.187266	29.2447	0.196933	29.2382	0.0564887
P37108	29.4809	29.0328	29.5309	29.1232	29.2174	29.256	29.4178	29.1936	29.2979	29.3647	29.2001	29.4951	0.38508	-0.149305	0.0940236	-0.0450484	0.00945441	0.00516637	29.3482	0.274295	29.1989	0.0682882	29.3031	0.112193	29.3533	0.147848
P37173	23.2443	23.8428	23.7288	23.1534	-	22.865	-	23.2911	-	23.364	23.3092	23.405	-	0	-	0	0.592114	-0.245875	23.6053	0.317801	23.0092	0.203922	23.2911	-	23.3594	0.048024
P37198	27.7367	27.7299	27.6887	27.8875	27.5177	27.9393	27.7528	27.4357	27.7139	27.6985	27.6524	27.8399	0.179487	0.0630582	0.34603	-0.0842927	0.0708757	0.0118186	27.7184	0.0259658	27.7815	0.2299	27.6342	0.172952	27.7303	0.097707
P37235;P84074	27.3202	27.7929	26.9349	27.7496	27.5572	27.9357	27.0283	27.5051	27.4802	27.455	27.4979	27.5579	0.665902	0.39818	0.0129571	-0.0114676	0.243802	0.154265	27.3493	0.429721	27.7475	0.189273	27.3379	0.268359	27.5036	0.0517151
Q92823	25.4707	25.6897	25.1955	25.1433	25.3979	24.9776	23.665	24.6297	24.4445	24.5257	24.7828	24.6334	0.673547	-0.279067	1.67054	-1.2056	2.12262	-0.804681	25.452	0.24763	25.1729	0.211703	24.2464	0.511923	24.6473	0.129119
P37275	-	-	24.1253	-	-	23.8354	23.7437	-	23.8224	-	23.8237	-	-	0	-	0	-	0	24.1253	-	23.8354	-	23.783	0.0556837	23.8237	-
P37802	32.6505	32.6353	32.4288	32.4763	32.6007	32.944	32.389	32.5375	32.8183	32.6751	32.7584	32.7259	0.258896	0.102151	0.0233337	0.0101077	0.917631	0.148328	32.5715	0.123839	32.6737	0.242242	32.5816	0.21804	32.7198	0.0419637
P37837	31.5255	31.6834	31.4307	31.6302	31.7153	31.5481	31.9738	31.8026	31.6613	31.7222	31.6627	31.5885	0.407938	0.0846837	1.07248	0.26605	0.598185	0.11127	31.5465	0.127653	31.6312	0.0836181	31.8126	0.156503	31.6578	0.0669937
P38117	30.1208	30.1544	29.9915	30.1979	30.0677	30.0318	30.2953	30.1865	30.1074	30.1267	30.2092	30.0439	0.0497724	0.0102654	0.660668	0.107507	0.212555	0.0377286	30.0889	0.0860157	30.0991	0.0873827	30.1964	0.0943381	30.1266	0.0826626
P38159	30.5224	30.5419	29.701	30.7558	30.4256	30.6383	30.9306	30.5403	30.3281	30.5519	30.3913	30.1571	0.52694	0.351444	0.451596	0.344502	0.137524	0.111633	30.2551	0.479964	30.6066	0.167366	30.5996	0.305613	30.3668	0.198512
P38432	25.0616	25.1465	25.4423	25.3154	25.1286	25.296	25.1163	25.1277	25.0393	24.7829	24.9921	25.2179	0.0814127	0.0298926	0.442718	-0.122353	0.571476	-0.21912	25.2168	0.199844	25.2467	0.102703	25.0944	0.048122	24.9977	0.21756
P38435	24.1985	24.3022	-	-	-	23.8575	-	23.8662	-	24.1735	23.8026	24.2335	-	0	-	0	-	0	24.2504	0.0733382	23.8575	-	23.8662	-	24.0699	0.233387
P38571	26.1111	26.2144	26.2029	25.9821	25.7007	26.3469	26.3999	25.9297	26.4838	26.142	25.1891	26.5423	0.36578	-0.166238	0.209604	0.0949707	0.210106	-0.218335	26.1761	0.0565976	26.0099	0.323985	26.2711	0.298678	25.9578	0.695109
P38606	28.3862	28.4516	28.3826	28.4026	28.3796	28.544	28.4133	28.4082	28.5942	28.4489	28.3575	28.4332	0.248939	0.0352484	0.427039	0.0651188	0.061839	0.00642077	28.4068	0.0388703	28.4421	0.0890055	28.4719	0.105929	28.4132	0.0488591
P38646	31.9739	31.7254	31.9869	32.0086	31.9199	31.8843	32.0322	32.0204	31.9853	32.0581	32.0158	31.9052	0.172107	0.0421925	0.609695	0.117221	0.433056	0.0976467	31.8954	0.147357	31.9376	0.0640332	32.0126	0.0244306	31.9931	0.0789673
P38919	29.2411	29.1942	29.3381	29.2982	29.1451	29.241	29.151	29.123	29.1864	29.1621	29.2599	29.2535	0.184014	-0.0297146	1.06149	-0.104324	0.243632	-0.0326125	29.2578	0.0734254	29.2281	0.0773496	29.1535	0.031752	29.2252	0.0546927
P38935	25.3803	24.67	-	24.416	24.3562	-	-	24.8358	-	-	-	-	-	0	-	0	-	0	25.0251	0.502268	24.3861	0.0422912	24.8358	-	-	-
P38936	23.6008	24.5002	-	23.438	-	-	-	-	-	-	-	-	-	0	-	0	-	0	24.0505	0.635962	23.438	-	-	-	-	-
P39019	31.9559	31.8836	32.3384	31.8758	31.8049	31.8928	31.8671	31.7006	31.9643	31.9094	31.7126	32.0442	0.631748	-0.201451	0.599368	-0.215277	0.426397	-0.170544	32.0593	0.244428	31.8578	0.0466109	31.844	0.133353	31.8888	0.166757
P39023	31.7024	31.5331	31.6607	31.6986	31.6354	31.6308	31.4133	31.4973	31.4202	31.6052	31.5841	31.5162	0.154513	0.0229066	1.51208	-0.188442	0.479252	-0.0635357	31.632	0.0882088	31.6549	0.0379147	31.4436	0.0466351	31.5685	0.0465084
P51948	25.0231	25.6509	25.6153	26.1205	25.9038	26.2468	25.6536	26.0147	25.8784	25.6361	25.666	25.7247	1.3603	0.660607	0.84933	0.419131	0.526948	0.245825	25.4298	0.352668	26.0904	0.17347	25.8489	0.182348	25.6756	0.0451153
P39210	25.8398	-	23.4031	26.3092	26.2958	24.3744	25.317	-	-	25.3869	-	-	-	0	-	0	-	0	24.6215	1.72296	25.6598	1.11316	25.317	-	25.3869	-
P39656	29.2148	29.2854	28.5163	29.433	29.1821	29.1647	29.2305	28.8987	28.9238	29.0831	29.0719	28.8447	0.4159	0.254381	0.0150009	0.0121206	0.00716952	-0.00562096	29.0055	0.425149	29.2599	0.150122	29.0177	0.18476	28.9999	0.134532
P39687	30.3606	30.1623	30.1311	30.2281	30.0866	30.0908	30.4813	30.2426	30.204	30.0781	30.3849	30.2816	0.411106	-0.0827993	0.334405	0.0912902	0.093662	0.0302391	30.218	0.124444	30.1352	0.0805187	30.3093	0.150181	30.2482	0.156105
P39748	29.8471	29.6594	29.7062	29.6678	29.6947	29.7656	29.9319	29.8443	29.9758	29.7992	29.7126	29.9541	0.167428	-0.0281855	1.23458	0.179768	0.394484	0.0844186	29.7376	0.0977027	29.7094	0.0505114	29.9173	0.0669672	29.822	0.122327
P39880	24.167	24.3124	24.1547	24.329	24.0241	24.4966	24.0247	24.46	24.3888	24.169	24.3562	24.3083	0.186394	0.0718854	0.215453	0.0798181	0.367609	0.06648	24.2113	0.0877027	24.2832	0.239548	24.2912	0.233483	24.2778	0.0972642
P40121	28.0684	28.2073	28.5499	27.9794	28.3234	28.2031	28.4449	28.38	28.3219	27.9884	28.5124	28.3054	0.239965	-0.106568	0.294134	0.107046	0.0102212	-0.00648435	28.2752	0.247832	28.1686	0.174579	28.3823	0.0615475	28.2687	0.263947
P40123	26.1298	26.2077	25.9534	25.7974	26.0047	26.1327	26.2909	26.2679	26.396	26.0849	26.126	26.3089	0.408538	-0.118666	1.22413	0.221323	0.304781	0.0763435	26.0969	0.130286	25.9783	0.169227	26.3183	0.0683228	26.1733	0.119264
P40189	25.0415	24.2896	24.6152	24.5012	24.0241	24.2883	24.1733	25.2303	24.0555	23.3623	24.2125	23.5859	0.663794	-0.377526	0.138935	-0.162426	1.29944	-0.928562	24.6488	0.377075	24.2712	0.239023	24.4863	0.646947	23.7202	0.440723
P40199	-	-	24.6428	26.4314	-	23.8393	26.7898	-	-	25.8181	-	24.1144	-	0	-	0	-	0	24.6428	-	25.1353	1.83285	26.7898	-	24.9663	1.20468
P40222	27.3357	27.4265	27.456	27.4635	27.5938	27.4849	27.1183	27.397	27.4754	27.1493	27.4205	27.5095	0.931717	0.108018	0.265103	-0.0758241	0.151092	-0.0462672	27.406	0.0626975	27.5141	0.0698567	27.3302	0.187649	27.3598	0.187647
P40227	30.5811	30.3845	30.4425	30.4647	30.5395	30.3934	30.2346	30.3154	30.5403	30.6223	30.32	30.3	0.0163557	-0.0035483	0.415807	-0.10598	0.17558	-0.0553023	30.4694	0.100996	30.4658	0.0730561	30.3634	0.158424	30.4141	0.180569
P40261	29.4802	29.9802	29.3375	29.4992	30.0977	29.7723	29.8362	30.171	29.5114	29.7108	30.0274	29.7308	0.2964	0.190436	0.368853	0.240241	0.435411	0.223687	29.5993	0.337478	29.7897	0.299628	29.8396	0.329858	29.823	0.177267
P40306	-	26.0586	-	26.1659	26.2929	26.2686	28.0472	27.0514	-	24.4098	25.4025	25.7776	-	0	-	0	-	0	26.0586	-	26.2425	0.0673788	27.5493	0.704095	25.1966	0.706786
P40424	24.2895	-	25.1407	24.2714	-	24.3492	-	24.6893	-	-	24.5688	24.9939	-	0	-	0	-	0	24.7151	0.601916	24.3103	0.0549649	24.6893	-	24.7813	0.300543
P40429	31.0668	30.9552	30.8973	30.8346	30.9789	30.9472	30.7176	30.6816	30.9061	30.9474	30.9295	30.7457	0.328133	-0.0528615	1.12471	-0.204657	0.535542	-0.0989005	30.9731	0.0861819	30.9202	0.0758211	30.7684	0.120588	30.8742	0.111667
P40616	26.7665	27.2303	26.1395	27.2636	27.1458	27.3235	26.6178	26.6992	27.3967	27.0871	26.6501	26.8656	0.764516	0.532199	0.182771	0.192479	0.172987	0.155492	26.7121	0.547439	27.2443	0.0903997	26.9046	0.428153	26.8676	0.218521
P40692	25.9489	25.7243	25.8183	25.547	25.9213	25.5151	25.5029	25.6478	25.5366	25.789	25.5299	25.5599	0.509067	-0.169422	1.57069	-0.268101	0.912019	-0.204278	25.8305	0.11279	25.6611	0.225848	25.5624	0.0758606	25.6263	0.141708
P40763	29.374	29.694	29.7518	29.1275	29.3171	29.5917	28.944	29.15	29.2184	29.101	29.1596	29.4176	0.661678	-0.261143	1.60398	-0.502466	1.17294	-0.380511	29.6066	0.203533	29.3454	0.233414	29.1041	0.142806	29.2261	0.168443
P40818	26.0512	26.1829	26.2731	26.0654	26.2262	26.2845	26.0179	26.1945	25.846	25.9059	26.0634	26.3454	0.088876	0.0229657	0.554914	-0.149603	0.168344	-0.0641321	26.1691	0.111592	26.192	0.113461	26.0194	0.174234	26.1049	0.222651
P40855	-	-	-	-	27.6345	-	27.5033	26.6536	-	-	-	-	-	0	-	0	-	0	-	-	27.6345	-	27.0785	0.600825	-	-
P40925	30.9346	30.8751	30.8699	30.5752	30.704	30.8315	30.8489	30.9539	30.8049	31.1223	31.0324	30.8124	1.16025	-0.189651	0.187712	-0.0239786	0.434996	0.0958405	30.8932	0.0359433	30.7035	0.128189	30.8692	0.0765464	30.989	0.159461
P40926	31.9624	31.9371	31.8647	32.1781	31.9219	32.0212	32.0371	31.89	31.98	32.0551	32.0724	31.8472	0.674158	0.118989	0.38678	0.0476392	0.377275	0.070186	31.9214	0.0507305	32.0404	0.129197	31.969	0.0741608	31.9916	0.125352
P40937	27.1415	27.1171	27.4824	27.1428	27.0336	27.3076	27.0338	26.9522	26.9242	27.1776	26.9786	27.1237	0.237021	-0.0857016	1.06338	-0.27695	0.510066	-0.153731	27.247	0.204207	27.1613	0.137921	26.9701	0.0569429	27.0933	0.102926
P40938	26.805	26.5042	26.4086	26.3318	26.3439	26.6278	26.606	26.558	26.2941	26.5582	26.5347	26.6901	0.377057	-0.138086	0.219221	-0.0865688	0.0582808	0.0217012	26.5726	0.206857	26.4345	0.167522	26.486	0.167926	26.5943	0.0837382
P40939	29.7492	29.7872	29.697	29.9467	29.8836	29.7951	29.8686	29.8296	29.9978	29.826	29.9335	29.772	1.20007	0.130665	1.26589	0.154215	0.851592	0.0993849	29.7445	0.0453304	29.8751	0.0761703	29.8987	0.0880205	29.8438	0.0822468
P41091;Q2VIR3	29.681	29.7082	29.8818	29.7195	29.6649	29.516	29.7168	29.6139	29.5404	29.7421	29.4916	29.8191	0.636787	-0.123535	0.75605	-0.133309	0.245456	-0.0727539	29.757	0.10891	29.6335	0.105355	29.6237	0.0885809	29.6842	0.17123
P41208	26.2302	26.4301	26.075	26.2683	26.4278	26.4617	26.2153	26.2533	26.0797	26.3658	26.3174	24.73	0.520616	0.140816	0.208933	-0.062322	0.331868	-0.44068	26.2451	0.178021	26.3859	0.103261	26.1828	0.091256	25.8044	0.930805
P41214	26.089	26.2172	26.1921	26.1356	26.2202	26.4306	26.1409	26.2205	26.401	26.1424	26.5202	26.4149	0.427098	0.0960598	0.437052	0.0880636	0.74335	0.193096	26.1661	0.0679407	26.2621	0.15193	26.2541	0.133274	26.3592	0.194968
P41223	25.9162	25.9159	26.0502	25.8134	25.8045	26.2787	25.6304	25.9506	26.0963	26.237	25.8909	26.0102	0.00963903	0.00476774	0.17955	-0.0683231	0.314305	0.0852648	25.9608	0.0774289	25.9655	0.271276	25.8924	0.238339	26.046	0.175829
P41226	-	-	-	-	-	-	22.2565	22.0389	-	-	-	-	-	0	-	0	-	0	-	-	-	-	22.1477	0.153868	-	-
P41227	28.7738	28.9216	29.1749	28.9831	28.9466	28.8214	28.6938	28.6697	28.8333	28.9102	28.6899	29.0027	0.113549	-0.0397301	0.813433	-0.224503	0.234494	-0.0891666	28.9568	0.202846	28.917	0.0848152	28.7323	0.0883469	28.8676	0.160696
P41229	23.5006	23.8589	23.865	24.0325	24.0101	-	23.5931	24.06	-	23.6206	24.2682	23.4038	-	0	-	0	0.0266467	0.0227426	23.7415	0.208648	24.0213	0.0158175	23.8266	0.330174	23.7642	0.449736
P41236;Q6NXS1	25.6686	26.1999	25.6564	25.5462	26.157	25.8863	25.8571	25.8107	25.6451	25.6625	25.4761	25.6081	0.0286914	0.0214825	0.13714	-0.0706914	0.622109	-0.259423	25.8416	0.310329	25.8631	0.306056	25.771	0.111452	25.5822	0.0958315
P41240	27.1506	27.1551	27.2396	26.9096	26.8495	26.7325	27.0945	26.9045	26.9595	27.0505	26.8931	26.9426	2.38425	-0.351256	1.43445	-0.195644	1.79697	-0.219735	27.1818	0.0501455	26.8305	0.0900973	26.9861	0.0977535	26.9621	0.0805049
P41247	-	23.4397	22.9665	-	-	23.2178	-	23.3406	23.3944	-	23.2015	-	-	0	-	0	-	0	23.2031	0.334654	23.2178	-	23.3675	0.0380805	23.2015	-
P41250	28.9307	28.905	29.2325	28.756	28.9021	28.9151	28.752	28.8696	28.9969	28.9042	28.9454	29.1118	0.636723	-0.164992	0.519556	-0.149891	0.104412	-0.0356007	29.0227	0.182098	28.8577	0.088351	28.8728	0.122469	28.9871	0.109918
P41252	29.3567	29.2439	29.2417	29.1833	29.2218	29.1778	29.1417	29.2745	29.3037	29.4068	29.3627	29.3747	1.00379	-0.0864652	0.259524	-0.0408312	1.17733	0.100637	29.2808	0.0657603	29.1943	0.0239774	29.2399	0.0863245	29.3814	0.0228272
O75879	25.7045	26.0302	25.7323	25.3743	25.2655	-	25.1418	24.6994	25.3071	-	25.3391	25.1176	-	0	1.67896	-0.772915	-	0	25.8223	0.180596	25.3199	0.0769231	25.0494	0.314191	25.2283	0.156599
P41743	26.705	26.5187	26.5628	26.4129	26.5783	26.6621	26.5475	26.2798	26.7193	26.5325	26.4798	26.7848	0.183403	-0.0444126	0.223549	-0.0799681	0.01057	0.00351588	26.5955	0.0973863	26.5511	0.126787	26.5155	0.221493	26.599	0.163039
P42025	24.7105	26.5969	26.1746	26.1728	26.4785	26.4882	26.2519	26.569	26.4503	26.101	26.2763	26.1849	0.40299	0.552504	0.442248	0.596381	0.248464	0.360095	25.8273	0.989973	26.3798	0.179325	26.4237	0.160206	26.1874	0.0876738
P42126	27.6333	27.3661	27.6223	27.8824	27.4584	27.4885	27.4309	27.7331	27.8446	27.3738	27.5519	27.4017	0.160328	0.069231	0.35465	0.128995	0.402239	-0.0981267	27.5406	0.151181	27.6098	0.236597	27.6696	0.214047	27.4424	0.0957833
P42166	27.864	27.6917	28.0156	28.0774	27.9443	28.1562	28.1402	28.0052	27.925	28.0954	27.8485	27.9991	0.836269	0.202214	0.669806	0.166393	0.452362	0.123898	27.8571	0.162099	28.0593	0.107121	28.0235	0.108769	27.981	0.124416
P42167	28.3055	28.238	28.4708	28.4733	28.1755	28.0497	28.4946	28.4529	28.6549	28.536	28.2671	28.2329	0.298101	-0.105314	0.992488	0.195973	0.0203261	0.00721041	28.3381	0.119785	28.2328	0.217549	28.5341	0.106641	28.3453	0.165982
Q9BZL6	24.5191	24.7499	25.1445	25.5133	25.4297	25.4731	25.8212	25.6016	24.5306	24.4434	24.894	24.6004	1.65222	0.667526	0.513284	0.513343	0.283578	-0.158546	24.8045	0.316268	25.472	0.0417731	25.3178	0.690501	24.6459	0.228735
P42226	25.2601	24.9849	25.1465	25.0072	25.0887	24.9631	25.7234	24.972	25.2894	25.1446	24.9171	24.8788	0.559015	-0.110808	0.354668	0.197781	0.581963	-0.150307	25.1305	0.138312	25.0197	0.0637012	25.3283	0.377219	24.9802	0.143719
P42285	28.0449	27.9356	28.1141	28.2881	27.8187	28.0476	27.9128	28.0057	27.837	27.9358	27.9953	28.0111	0.0470816	0.0199579	0.725756	-0.113	0.375068	-0.0507965	28.0315	0.0899985	28.0515	0.234693	27.9185	0.0844927	27.9807	0.0396931
P42330	32.3742	32.1977	31.9698	32.2369	32.2656	32.2166	32.1506	32.1669	32.6267	32.6984	32.1519	32.4195	0.192279	0.0591501	0.276315	0.134202	0.546401	0.242737	32.1806	0.202742	32.2397	0.0246272	32.3148	0.270268	32.4233	0.273239
P42338	22.6168	23.1271	22.9577	23.4585	-	22.2683	22.7511	-	22.7773	23.4717	23.4727	-	-	0	-	0	-	0	22.9005	0.259919	22.8634	0.841602	22.7642	0.0185015	23.4722	0.000701324
P42345	25.9765	26.3785	26.0888	25.9646	26.2092	26.1193	26.2659	26.3307	26.2972	26.2122	26.3486	26.2296	0.13264	-0.0502415	0.547577	0.150039	0.381989	0.115557	26.1479	0.207401	26.0977	0.123718	26.298	0.0323976	26.2635	0.0742436
P42356	24.0336	24.3218	24.6854	24.3641	24.4777	24.5091	24.579	24.6218	24.5152	24.3019	24.7747	24.6859	0.206439	0.103404	0.516889	0.225091	0.432811	0.240599	24.3469	0.326643	24.4503	0.0762689	24.572	0.0536217	24.5875	0.25131
P42566	25.0044	25.3974	25.8411	25.2255	25.3428	25.4337	25.5223	25.4764	25.1033	25.2642	25.3422	25.6448	0.117362	-0.080335	0.0590651	-0.047025	0.00336841	0.00276184	25.4143	0.418584	25.334	0.104387	25.3673	0.229788	25.4171	0.201038
P42574	27.1963	26.6879	26.5611	26.6581	27.0539	27.0011	26.6462	26.6364	27.1631	26.6172	26.7379	26.7886	0.143817	0.0892646	0.00015975	0.000127792	0.192124	-0.100562	26.8151	0.336136	26.9044	0.214896	26.8152	0.301269	26.7146	0.088015
P42575	25.6125	24.9748	-	24.1979	-	25.3229	24.6151	25.672	24.9573	-	25.37	-	-	0	-	0	-	0	25.2936	0.450924	24.7604	0.795509	25.0815	0.539286	25.37	-
P42677	29.8109	28.9921	29.4052	29.515	29.1343	29.5991	28.746	29.1929	29.0783	29.0851	29.0778	29.5985	0.0160729	0.0133902	0.661947	-0.397029	0.195543	-0.14895	29.4027	0.409437	29.4161	0.247675	29.0057	0.232145	29.2538	0.29856
P42684	23.5672	23.9285	23.7861	23.5956	23.5205	-	23.8013	-	23.2638	23.826	-	-	-	0	-	0	-	0	23.7606	0.181988	23.558	0.0531064	23.5326	0.380066	23.826	-
P42694	24.1181	24.0972	24.7875	24.4815	-	23.9898	23.7032	23.6693	24.4425	23.8169	24.3329	24.2888	-	0	0.51156	-0.395912	0.268154	-0.188018	24.3343	0.392626	24.2357	0.347719	23.9383	0.436969	24.1462	0.286024
P42695	24.8353	25.1734	25.5209	25.2669	25.1921	25.2858	24.1674	25.2665	25.1162	25.0246	24.9542	25.1696	0.131999	0.0717525	0.340101	-0.326483	0.241094	-0.127074	25.1765	0.342842	25.2483	0.0495821	24.85	0.595911	25.0495	0.109843
P42696	26.4569	26.8288	26.6327	26.5543	26.632	26.6112	26.6542	26.4388	26.3214	26.5103	26.2297	26.8818	0.135223	-0.0402972	0.506987	-0.167987	0.172169	-0.0988598	26.6395	0.186061	26.5992	0.0402279	26.4715	0.168757	26.5406	0.327124
P42704	30.1732	30.0961	30.106	30.0825	30.0587	30.0638	29.7958	29.9772	29.9688	30.0712	30.1236	30.0119	1.05573	-0.0567862	1.52606	-0.211136	0.626641	-0.0561911	30.1251	0.0419478	30.0683	0.0125208	29.914	0.102374	30.0689	0.0559183
P42765	28.1649	28.2327	28.4936	28.4241	28.4063	28.5545	28.7092	28.5136	28.5522	28.3748	28.7082	28.4052	0.675955	0.164558	1.18667	0.294586	0.610649	0.198968	28.2971	0.173567	28.4616	0.0809185	28.5917	0.103602	28.496	0.184332
P42766	31.2229	31.8544	31.1675	31.4645	31.5915	31.4051	31.43	31.1298	31.1609	31.5659	31.2739	31.6113	0.115357	0.0720965	0.294947	-0.174698	0.101114	0.0687834	31.4149	0.381572	31.487	0.0952436	31.2402	0.165092	31.4837	0.183102
P42785	26.0969	25.7306	25.4388	25.5176	26.0608	25.7161	25.6041	25.6299	25.8693	25.5693	26.0044	25.4895	0.0124971	0.00937653	0.0931102	-0.054341	0.0975203	-0.0677128	25.7554	0.329754	25.7648	0.274854	25.7011	0.146214	25.6877	0.277102
P42858	24.2252	24.3486	24.3907	24.0576	24.6007	24.3625	24.1777	24.2792	24.2828	24.5303	24.3935	24.5524	0.0386757	0.0187785	0.548021	-0.0748984	1.14174	0.170575	24.3215	0.0860267	24.3403	0.272262	24.2466	0.059705	24.4921	0.0860734
P42892	24.5499	25.1719	25.2893	25.5575	25.4017	24.2618	25.2645	25.2001	25.1444	24.8176	25.0121	25.0139	0.0513426	0.0699647	0.357793	0.199324	0.0827364	-0.0557836	25.0037	0.397364	25.0736	0.707397	25.203	0.0600741	24.9479	0.112808
P43007	24.9581	25.1146	24.8746	25.1154	24.9762	25.0827	24.2833	24.5793	24.6037	24.1072	24.1627	24.9503	0.389372	0.0756569	1.7774	-0.493672	0.958455	-0.575693	24.9824	0.121809	25.0581	0.0727551	24.4888	0.178372	24.4067	0.471591
P43034	28.9645	28.5395	28.7665	28.7268	28.7479	28.6729	28.8274	28.9633	28.9025	28.943	28.9454	28.9885	0.119617	-0.0409603	0.473916	0.140925	0.750734	0.202151	28.7568	0.2127	28.7159	0.0386806	28.8978	0.0680449	28.959	0.0256198
P43121	-	-	-	-	23.4686	23.8125	-	-	-	-	-	-	-	0	-	0	-	0	-	-	23.6406	0.243196	-	-	-	-
P43155	25.8414	25.723	25.6154	26.3494	26.1384	25.9349	26.1533	26.1091	25.7995	25.726	25.9218	25.3613	1.41567	0.414342	1.07141	0.294032	0.117114	-0.056893	25.7266	0.11301	26.1409	0.20726	26.0206	0.192731	25.6697	0.284483
P43243	30.2964	30.1895	30.3435	30.3694	30.1473	30.3035	30.5061	30.373	30.3369	30.329	30.3125	30.3449	0.0126353	-0.00306193	0.872928	0.128846	0.490238	0.0523205	30.2765	0.0788834	30.2734	0.114048	30.4053	0.0890939	30.3288	0.01621
P43246	29.2047	29.2382	29.3241	29.1924	29.1542	29.0436	29.2308	29.2436	29.1527	29.1999	29.2925	29.1958	1.03366	-0.125595	0.439488	-0.046627	0.214532	-0.0262623	29.2557	0.061579	29.1301	0.0773035	29.209	0.0492131	29.2294	0.0547081
P43250	23.4413	-	23.6158	-	-	23.2809	23.3496	23.6639	23.3203	-	-	-	-	0	-	0	-	0	23.5285	0.123433	23.2809	-	23.4446	0.190502	-	-
P43304	27.7476	27.7459	27.3885	27.9525	27.8557	27.7904	27.9802	27.857	27.7889	27.939	27.8356	27.7184	0.865668	0.238862	0.875524	0.248021	0.684352	0.203662	27.6274	0.206821	27.8662	0.0815438	27.8754	0.0969856	27.831	0.11038
P43307	28.2015	27.8789	28.0794	28.0265	28.053	28.305	27.6589	28.0138	28.7783	28.0341	28.2124	28.244	0.226525	0.074873	0.101536	0.0970408	0.408706	0.110228	28.0533	0.162856	28.1282	0.153717	28.1503	0.572091	28.1635	0.113165
P43353	26.9605	26.8554	26.9716	27.1031	27.122	26.9419	26.7209	26.5024	26.3369	26.5011	26.3272	26.6125	0.864275	0.1265	1.60006	-0.409101	2.10702	-0.448907	26.9292	0.0640939	27.0557	0.0989713	26.5201	0.19263	26.4803	0.143748
P43378	24.9763	25.2265	25.2534	25.1535	25.3313	25.4496	25.1607	25.2546	24.9484	25.0754	25.1543	25.0935	0.575958	0.159407	0.0865812	-0.0308431	0.185074	-0.0443274	25.1521	0.152796	25.3115	0.149053	25.1212	0.156842	25.1077	0.0413539
P43487	30.4334	30.3645	30.1678	30.3568	30.5992	30.2789	30.288	30.6205	30.6357	30.4358	30.6947	30.4577	0.290038	0.0897001	0.626269	0.192838	0.837744	0.20747	30.3219	0.137823	30.4116	0.167068	30.5148	0.196506	30.5294	0.14358
P43490	30.3489	30.7775	30.3412	30.2927	30.6264	30.413	30.4606	30.9562	30.416	30.0832	30.6659	30.4189	0.0924833	-0.045145	0.209245	0.121719	0.169961	-0.0998707	30.4892	0.249732	30.4441	0.16901	30.6109	0.299815	30.3893	0.292442
P43686	28.5554	28.3892	28.5645	28.4649	28.4299	28.4583	28.3943	28.3836	28.448	28.4473	28.4586	28.3684	0.376178	-0.0519759	0.714941	-0.0943896	0.543357	-0.0782452	28.503	0.0986562	28.4511	0.018589	28.4086	0.0344774	28.4248	0.049117
P43897	27.4328	27.3297	27.0611	27.7974	27.4347	27.3633	27.209	27.4126	27.5965	27.5375	27.5573	27.2067	0.670151	0.25728	0.346223	0.131524	0.428914	0.159299	27.2745	0.191905	27.5318	0.232798	27.406	0.193825	27.4338	0.196961
P45877	24.7283	24.9662	24.8491	24.8334	24.8448	24.6271	25.161	25.105	24.7139	24.89	25.0334	24.6751	0.331921	-0.0794322	0.392185	0.145432	0.0503542	0.018287	24.8479	0.118934	24.7685	0.122579	24.9933	0.243573	24.8662	0.18034
P45880	30.6627	30.7244	30.3845	30.7304	30.6077	30.6939	30.7534	30.613	30.7229	30.6554	30.53	30.513	0.321562	0.0867755	0.396311	0.105871	0.0755173	-0.0244465	30.5906	0.181078	30.6773	0.063019	30.6964	0.0738638	30.5661	0.0777891
P45954	26.8463	26.9781	26.9206	26.9877	27.0288	27.0745	27.2753	27.2839	27.2477	26.9752	26.8696	27.1369	1.18714	0.115325	3.05784	0.353991	0.383313	0.0789153	26.915	0.0661253	27.0303	0.0434086	27.269	0.0189176	26.9939	0.134631
P45973	28.2572	28.3649	28.532	28.5948	28.3234	28.6854	28.5211	28.5791	28.4566	28.3395	28.3292	28.4644	0.482531	0.149845	0.700197	0.134242	0.0258187	-0.00700951	28.3847	0.138449	28.5345	0.188407	28.5189	0.0613061	28.3777	0.0752298
P45974	29.425	29.4944	29.4304	29.3055	29.4221	29.2993	29.49	29.477	29.4082	29.3409	29.4509	29.4427	1.10586	-0.107584	0.0893125	0.00848516	0.386788	-0.0384178	29.4499	0.0386115	29.3423	0.0691919	29.4584	0.0439911	29.4115	0.0613137
P45983;P53779	23.759	23.9449	23.9462	23.4618	23.6781	23.6614	23.5737	23.9113	24.2412	-	23.693	23.7326	1.41291	-0.282906	0.0427456	0.0253887	-	0	23.8833	0.107701	23.6004	0.120382	23.9087	0.333752	23.7128	0.0280462
P45984	24.7703	25.2525	24.0935	24.3009	25.1087	24.3051	24.7954	24.6375	24.7523	24.6334	24.7036	24.6843	0.112804	-0.133857	0.0225856	0.0229556	0.0317055	-0.0316722	24.7054	0.582192	24.5716	0.46518	24.7284	0.0816278	24.6738	0.0362386
P45985	26.5427	26.4731	26.6444	26.2795	26.3845	26.5002	26.0152	26.6889	26.4164	26.3031	26.5477	26.3654	0.957431	-0.16535	0.37343	-0.179883	0.768723	-0.147996	26.5534	0.0861734	26.3881	0.110384	26.3735	0.33885	26.4054	0.12707
P46013	26.9725	27.2878	27.0525	27.0708	27.0088	26.8687	26.7537	27.4723	26.7767	27.2081	27.3899	27.1874	0.469983	-0.12148	0.151845	-0.103373	0.618717	0.157541	27.1042	0.163919	26.9828	0.103554	27.0009	0.40841	27.2618	0.111385
P46019	23.9072	23.8388	23.5189	22.8247	23.5925	23.9459	23.6783	23.6644	23.6215	23.5545	23.7086	23.5346	0.355426	-0.300624	0.343382	-0.100249	0.519385	-0.155762	23.755	0.207269	23.4544	0.573257	23.6547	0.0295878	23.5992	0.0952566
P46020	26.3657	26.5518	27.0374	26.2825	26.7362	26.8765	26.5328	26.7859	26.6058	26.291	26.5658	26.1074	0.0247584	-0.0198778	0.0156857	-0.0101204	0.616885	-0.330229	26.6516	0.34677	26.6318	0.310479	26.6415	0.130293	26.3214	0.2307
P46060	28.1816	28.1398	28.5948	28.38	28.3348	28.4606	28.1993	28.3589	28.3958	28.0433	28.2658	28.3679	0.225488	0.086394	0.0268627	0.0125898	0.17355	-0.079724	28.3054	0.251493	28.3918	0.0637157	28.318	0.10441	28.2257	0.166017
P46063	28.4998	28.6262	28.3691	28.308	28.4999	28.5677	28.7432	28.6517	28.767	28.537	28.7039	28.7748	0.136634	-0.039786	1.26998	0.222322	0.781963	0.173566	28.4983	0.128573	28.4586	0.134679	28.7207	0.0608662	28.6719	0.122083
P46087	27.8338	27.7477	27.952	27.9198	27.8088	27.747	27.9291	27.8372	27.6407	27.8998	27.7025	27.9608	0.0880442	-0.0192979	0.151844	-0.0421778	0.0341029	0.00987879	27.8445	0.102618	27.8252	0.0875553	27.8023	0.147348	27.8544	0.13499
P46100	26.2951	26.3955	26.5712	26.3535	26.2429	26.1204	26.3806	26.4975	26.2968	26.3904	26.3863	26.2613	0.799102	-0.181688	0.104907	-0.0289612	0.338543	-0.0746409	26.4206	0.139707	26.2389	0.116613	26.3917	0.100816	26.346	0.0733591
P46108	28.2553	28.4297	28.2473	28.2703	28.2547	28.2302	28.352	28.2655	28.3669	28.4797	28.3555	28.1569	0.413714	-0.0589924	0.0920893	0.017402	0.0623524	0.0199725	28.3107	0.103063	28.2517	0.0202479	28.3281	0.0547344	28.3307	0.162826
P46109	26.5124	26.732	26.482	26.3797	26.6414	26.5999	26.4765	26.8617	26.8909	26.8621	26.6613	26.8895	0.112542	-0.0351143	0.467774	0.16756	1.00659	0.228814	26.5755	0.136379	26.5403	0.140637	26.743	0.231307	26.8043	0.124609
P46199	25.0113	25.0272	25.1787	25.2924	25.4279	25.4649	25.4647	25.6017	25.4617	25.3357	25.5018	25.5185	1.90238	0.322672	2.46084	0.436948	2.06326	0.37957	25.0724	0.0924265	25.3951	0.0908401	25.5094	0.0800124	25.452	0.101056
P46379	27.2626	27.0474	27.0509	27.2745	27.1765	26.956	27.0693	27.1533	27.0831	27.0352	26.973	27.1212	0.0445914	0.0154114	0.086211	-0.0184066	0.391807	-0.077172	27.1203	0.123229	27.1357	0.163125	27.1019	0.0450171	27.0431	0.0744124
P46459	27.8862	28.0501	27.9412	28.0525	27.9159	27.9005	28.1348	28.0869	28.0116	28.0904	28.0411	28.0455	0.0137614	-0.0028375	0.923156	0.118601	0.920484	0.0998287	27.9592	0.0834006	27.9563	0.08367	28.0778	0.0620696	28.059	0.0272702
P46734	26.1774	25.7786	25.9712	25.6258	25.9876	26.2241	25.163	26.0855	26.0222	25.8403	26.2781	25.8766	0.049144	-0.0298875	0.275346	-0.218815	0.0424391	0.0226002	25.9757	0.199416	25.9458	0.301329	25.7569	0.515314	25.9983	0.242987
P46736	25.6095	25.6277	25.9136	25.9599	25.6562	25.7859	25.7045	25.7766	25.7437	25.7469	25.8747	25.6836	0.251538	0.083751	0.0870233	0.0246735	0.171742	0.0514743	25.7169	0.170564	25.8007	0.15235	25.7416	0.0360947	25.7684	0.097333
P46776	31.6382	31.6976	31.3089	31.8931	31.7337	31.3593	31.4093	31.2908	31.0385	31.5169	31.618	31.5064	0.223124	0.11378	0.861649	-0.302043	0.003023	-0.00116539	31.5482	0.209361	31.662	0.274005	31.2462	0.189418	31.5471	0.0616287
P46777	31.624	31.7015	31.6115	31.6737	31.3021	31.7387	31.5009	31.5219	31.5263	31.4197	31.3501	31.7328	0.206439	-0.0741488	1.94007	-0.12933	0.526473	-0.144826	31.6457	0.0487844	31.5715	0.235529	31.5163	0.0135825	31.5008	0.203873
P46778	30.866	30.5468	31.2352	30.6064	30.7178	30.6011	30.465	30.3824	30.927	30.7035	30.7195	31.2213	0.523024	-0.240952	0.484821	-0.291239	0.00158897	-0.00127411	30.8827	0.344505	30.6417	0.0658886	30.5914	0.293503	30.8814	0.294459
P46779	31.7049	31.4289	31.7338	31.2538	31.2269	31.5592	31.0901	30.8709	31.5178	31.4174	31.757	31.5811	0.891709	-0.275862	1.01838	-0.462948	0.0968549	-0.0373516	31.6225	0.168291	31.3467	0.18458	31.1596	0.329053	31.5852	0.169839
P46781	31.7575	31.556	31.6156	31.6172	31.5698	31.4652	31.4923	31.3606	31.5791	31.7778	31.5159	31.4792	0.546218	-0.0923258	0.885307	-0.165695	0.177452	-0.0520636	31.643	0.103482	31.5507	0.0777726	31.4774	0.110021	31.591	0.162863
P46782	31.182	30.9081	31.1379	31.0801	30.9278	30.8412	30.7322	30.8448	31.0604	31.1077	30.8189	30.9378	0.502081	-0.126306	0.699094	-0.196878	0.435143	-0.121191	31.076	0.147108	30.9497	0.120965	30.8791	0.166765	30.9548	0.145117
P46783	30.3394	30.3269	30.1999	30.2832	30.4663	30.4254	29.9912	30.1785	30.2431	30.2954	30.4039	30.2606	0.654196	0.102908	0.795805	-0.151104	0.193051	0.0312246	30.2887	0.0771852	30.3916	0.0961126	30.1376	0.130848	30.3199	0.0747275
P46821	29.3162	29.5422	29.5321	29.1982	29.3209	29.2718	28.9204	29.2558	29.1288	29.3081	29.51	29.4593	1.14788	-0.199864	1.37924	-0.361844	0.146842	-0.0376937	29.4635	0.127678	29.2636	0.0617436	29.1016	0.169353	29.4258	0.105071
P46926	27.387	27.6004	27.0519	27.1216	27.4109	27.2888	27.3867	27.2233	27.49	27.6021	27.4759	27.5458	0.150159	-0.0726382	0.038794	0.0202802	0.523102	0.194872	27.3464	0.276503	27.2738	0.145258	27.3667	0.134452	27.5413	0.063208
P46934	29.4164	29.5879	29.5167	29.6333	29.5219	29.4899	29.3539	29.204	29.3606	29.2134	29.4562	29.5958	0.247755	0.0413545	1.31827	-0.200854	0.280347	-0.0852076	29.507	0.086169	29.5484	0.0752784	29.3062	0.0885662	29.4218	0.193534
P46937	25.5328	25.5269	25.2481	25.4613	25.7396	26.0815	25.0929	25.6391	25.6229	25.4375	25.4791	25.792	0.735491	0.324843	0.0259104	0.01566	0.384823	0.133579	25.4359	0.162722	25.7608	0.310623	25.4516	0.31079	25.5695	0.19378
P46939	25.7428	25.8524	25.8515	25.8258	25.7884	25.6213	26.0899	25.8179	25.5367	25.6681	25.9425	25.8505	0.411654	-0.0703506	0.00138795	-0.000696818	0.0180414	0.00480143	25.8156	0.062998	25.7452	0.108881	25.8149	0.276607	25.8204	0.139637
P46940	28.6912	28.7787	28.9423	28.6042	28.6495	28.6987	29.2043	29.0777	29.0446	28.8266	29.0985	29.0439	0.911441	-0.153273	1.58585	0.304798	0.770259	0.185633	28.804	0.127492	28.6508	0.047276	29.1088	0.0842759	28.9897	0.143871
P46976	26.8728	26.732	26.9324	26.8614	26.8042	26.5645	26.5989	26.5714	26.7032	26.8141	26.6153	26.7353	0.398635	-0.102357	1.4347	-0.221194	0.680695	-0.124146	26.8457	0.102914	26.7433	0.157485	26.6245	0.0695106	26.7216	0.100123
P46977	28.255	28.2831	28.0043	28.3939	28.2675	28.1682	28.6353	28.1059	28.1743	28.3971	28.1989	27.9338	0.362883	0.0957286	0.263432	0.124377	0.00855721	-0.00418472	28.1808	0.153509	28.2765	0.113124	28.3052	0.287951	28.1766	0.23247
P47224	25.3338	25.4146	25.5757	-	25.1415	25.8335	24.9845	25.8299	25.1981	25.6308	25.2508	25.3237	-	0	0.146612	-0.103922	0.104695	-0.0396474	25.4414	0.123149	25.4875	0.489334	25.3375	0.439597	25.4018	0.201664
P47712	26.9621	27.0124	26.6589	27.7798	27.5325	27.0848	28.1113	27.8157	26.9982	27.446	27.1922	26.8055	1.19401	0.587844	1.0225	0.763897	0.552403	0.270053	26.8778	0.191228	27.4657	0.352282	27.6417	0.576592	27.1479	0.322538
P47736	24.3101	-	24.7224	24.6518	24.0924	-	24.5139	-	-	-	23.9348	-	-	0	-	0	-	0	24.5162	0.29155	24.3721	0.395584	24.5139	-	23.9348	-
P47755	27.9472	28.2448	28.169	27.9236	28.3026	28.3627	28.4007	28.3599	28.0882	27.87	28.3086	28.3425	0.17581	0.075971	0.54134	0.162595	0.109417	0.0533892	28.1203	0.154672	28.1963	0.238056	28.2829	0.169888	28.1737	0.263581
P47756	29.335	29.2365	29.214	29.2254	29.2999	29.2172	29.4338	29.3742	29.5776	29.5208	29.4875	29.4956	0.114437	-0.0143534	1.32095	0.200038	2.46841	0.239441	29.2619	0.0643771	29.2475	0.0455621	29.4619	0.104575	29.5013	0.0173512
P47895	23.9766	24.5628	24.4118	23.8286	24.2275	24.0889	23.8465	23.967	24.0223	24.0559	24.3367	24.7509	0.565469	-0.268709	0.94948	-0.371802	0.0848724	0.0641041	24.3171	0.304395	24.0484	0.202521	23.9453	0.0898658	24.3812	0.349647
P47897	28.9139	28.9807	28.9796	28.9246	28.9615	28.9533	28.7623	28.7837	28.9012	28.7663	28.7392	28.8528	0.177861	-0.0115999	1.37051	-0.14234	1.87017	-0.171981	28.9581	0.0382657	28.9465	0.0194032	28.8157	0.0747828	28.7861	0.0593279
P47914	30.9396	31.1205	31.1877	31.1224	31.2826	31.6315	31.5963	30.9601	30.6819	31.4222	31.132	30.7801	0.717233	0.262904	0.00368414	-0.00316048	0.0495283	0.0288493	31.0826	0.128334	31.3455	0.260343	31.0794	0.468768	31.1114	0.321545
P47929	-	-	27.8563	-	-	-	-	-	-	-	26.2304	-	-	0	-	0	-	0	27.8563	-	-	-	-	-	26.2304	-
P47985;P0C7P4	28.7132	28.7752	28.7917	28.9353	28.9156	28.93	28.873	28.9095	28.4787	28.7007	28.8096	28.8474	2.60805	0.166942	0.0149248	-0.0063076	0.198977	0.0258668	28.76	0.0413992	28.927	0.0101574	28.7537	0.238888	28.7859	0.0761358
P48047	29.3329	29.1989	29.6116	29.4419	29.4619	29.6273	29.3951	29.2968	29.5105	29.2605	29.4014	29.5929	0.406162	0.129282	0.0494945	0.0196648	0.0849359	0.037173	29.3811	0.210529	29.5104	0.10178	29.4008	0.106961	29.4183	0.166865
P48059	27.0752	-	26.8018	-	27.0006	27.6732	26.8631	27.2493	27.5601	28.2846	26.9318	27.8117	-	0	-	0	-	0	26.9385	0.193321	27.3369	0.475605	27.2242	0.349139	27.676	0.686524
P48147	27.4371	27.398	27.2697	27.1992	27.3684	27.4415	27.269	27.4568	27.346	27.5035	27.4855	27.3107	0.133987	-0.0319182	0.0509606	-0.0110238	0.336857	0.0649357	27.3683	0.0875648	27.3364	0.124283	27.3572	0.0943894	27.4332	0.106489
P48163	28.5479	28.4312	28.1663	28.536	28.3995	28.2338	28.5921	28.4816	28.2832	28.6977	28.4365	28.1403	0.0185607	0.00796763	0.186073	0.0704689	0.077041	0.0430425	28.3818	0.195517	28.3898	0.151318	28.4523	0.156522	28.4249	0.278879
P48200	26.3703	26.5041	25.2269	27.4542	26.962	26.4372	27.4499	26.2116	26.3569	27.1296	26.7402	27.2529	0.851537	0.917353	0.49515	0.639044	1.09168	1.00711	26.0338	0.702005	26.9511	0.508603	26.6728	0.676927	27.0409	0.267587
P48382	-	23.5995	-	23.698	23.8746	-	-	23.4428	23.917	-	23.5849	-	-	0	-	0	-	0	23.5995	-	23.7863	0.124941	23.6799	0.335307	23.5849	-
P48426	25.3132	25.8296	24.7577	25.5975	25.8872	25.7444	25.5257	25.7478	25.7671	25.8137	25.5858	25.6224	0.620983	0.442867	0.523667	0.380039	0.516731	0.373828	25.3002	0.536104	25.743	0.144872	25.6802	0.134139	25.674	0.122354
P48444	28.6988	28.6867	28.5399	28.5139	28.6247	28.7236	28.6336	28.6169	28.6748	28.6714	28.5085	28.7864	0.0949861	-0.0210527	0.000157571	-2.61e-05	0.049007	0.0136369	28.6418	0.0884602	28.6208	0.104877	28.6418	0.0298079	28.6554	0.139649
P48449	24.9718	24.6898	24.6974	25.1393	24.7119	25.1057	25.4848	24.4118	25.0951	24.7498	24.8281	25.1414	0.52998	0.199341	0.256501	0.210964	0.326087	0.120105	24.7863	0.16066	24.9856	0.237681	24.9973	0.543143	24.9064	0.207224
P48506	28.458	28.3293	28.2131	28.3805	28.1583	28.1621	28.5909	28.4086	28.5051	28.4339	28.2242	28.336	0.416899	-0.0998363	0.888511	0.168077	0.00738481	-0.00209363	28.3334	0.122487	28.2336	0.127205	28.5015	0.0911793	28.3313	0.104935
P48507	28.8416	28.9113	29.2009	28.6932	28.9844	28.9514	28.8112	28.9139	29.027	28.9649	29.1118	29.0353	0.307681	-0.108254	0.205351	-0.0671927	0.168904	0.0527388	28.9846	0.190529	28.8763	0.159423	28.9174	0.107931	29.0373	0.0734684
P48509	28.1844	28.7136	28.4695	28.6585	28.5376	28.3363	27.5833	28.0856	28.0022	29.0414	28.3002	27.9741	0.110942	0.054992	1.21863	-0.56544	0.0163188	-0.0172596	28.4558	0.264828	28.5108	0.162738	27.8904	0.269153	28.4386	0.546921
P48553	-	-	24.163	23.7923	-	-	-	-	23.0331	-	22.3016	23.1148	-	0	-	0	-	0	24.163	-	23.7923	-	23.0331	-	22.7082	0.574991
P48556	28.0918	28.0656	27.458	27.8604	28.0686	28.1217	27.8865	27.9614	28.0469	28.2201	28.1746	27.8891	0.260607	0.145102	0.165359	0.0931301	0.40858	0.222798	27.8718	0.358578	28.0169	0.138109	27.9649	0.0802887	28.0946	0.17939
P48594	-	21.6667	29.2555	-	-	19.7257	-	-	-	-	21.1489	-	-	0	-	0	-	0	25.4611	5.36605	19.7257	-	-	-	21.1489	-
P48634	25.1894	25.0338	25.1717	24.6225	25.0577	24.9149	24.6647	24.7865	25.0988	24.9852	25.0124	25.4395	0.906679	-0.266567	0.952947	-0.281602	0.0305675	0.0140813	25.1316	0.0851631	24.865	0.221861	24.85	0.223908	25.1457	0.254829
P48637	28.2359	28.3641	28.3964	28.0108	28.2141	28.1158	28.2957	28.3728	28.3224	28.1036	28.4202	28.3059	1.33734	-0.21859	0.0113146	-0.0018514	0.204966	-0.055577	28.3321	0.0848948	28.1135	0.101653	28.3303	0.0391785	28.2766	0.16033
P48643	30.4612	30.3015	30.2442	30.2723	30.2012	30.289	29.9807	29.971	30.158	30.2877	29.9983	30.1793	0.507456	-0.0814768	1.54943	-0.299053	0.781964	-0.180544	30.3356	0.112443	30.2542	0.0466514	30.0366	0.105244	30.1551	0.146186
P48651	25.4578	25.5214	25.2661	25.5533	25.6983	25.7658	25.1051	25.724	25.9374	25.8321	25.3909	25.7439	1.22039	0.257387	0.265873	0.173759	0.707935	0.240524	25.4151	0.1329	25.6725	0.108594	25.5889	0.432284	25.6556	0.233479
P48681	23.5769	24.0583	-	24.13	23.924	23.8977	23.9561	24.3629	23.899	23.672	23.8817	-	-	0	-	0	-	0	23.8176	0.340379	23.9839	0.127197	24.0727	0.252983	23.7768	0.148285
P48723	25.8264	25.5423	25.7192	26.3784	26.0764	25.7831	26.0882	26.021	25.9768	26.0511	25.5666	25.7685	0.939705	0.383331	1.69618	0.33268	0.240192	0.0994002	25.696	0.143504	26.0793	0.297654	26.0287	0.0561242	25.7954	0.243366
P48729	26.4255	26.3253	26.3571	26.2952	26.3803	26.5663	26.0814	26.3703	26.2993	26.0406	26.3343	26.5499	0.2018	0.0446644	0.577272	-0.118985	0.151148	-0.0609938	26.3693	0.0511863	26.4139	0.138656	26.2503	0.15055	26.3083	0.255658
P48730;P49674	24.8488	25.008	25.4111	24.9306	24.7898	24.5551	24.3828	24.8225	24.7717	24.3322	24.5572	25.1813	0.760753	-0.330762	0.924628	-0.430291	0.585502	-0.399066	25.0893	0.289823	24.7585	0.189687	24.659	0.240506	24.6902	0.439897
P48735	27.8315	28.1171	27.9114	28.17	28.1241	28.0376	28.2562	28.3902	28.1118	28.0423	28.3187	28.1314	0.774553	0.157191	1.20212	0.29937	0.829688	0.210772	27.9534	0.147351	28.1106	0.067228	28.2527	0.139235	28.1641	0.141069
P48739	27.7224	27.842	27.8112	27.6065	27.8338	27.7537	27.6587	27.8199	27.7605	27.925	27.846	27.7849	0.329546	-0.0605113	0.314307	-0.0454909	0.483049	0.0601184	27.7919	0.062089	27.7313	0.115255	27.7464	0.081557	27.852	0.0701991
P48960	25.1017	25.3558	25.3439	25.9559	25.6124	25.9856	25.6094	26.0608	25.1453	25.3861	25.5228	25.4897	1.79669	0.584133	0.538574	0.337984	1.01023	0.199031	25.2672	0.143391	25.8513	0.207448	25.6052	0.457767	25.4662	0.071279
P49005	26.5505	26.8234	27.3197	26.748	26.4584	26.9614	26.2095	26.7427	27.0855	26.5931	26.8297	26.9116	0.26034	-0.175255	0.255525	-0.218658	0.187086	-0.119751	26.8979	0.38994	26.7226	0.252438	26.6792	0.441441	26.7781	0.165406
P49006	25.8971	25.0122	26.0352	25.1181	25.385	24.2238	-	26.3394	25.1409	25.2762	24.8174	25.6556	0.710101	-0.739208	-	0	0.423088	-0.398415	25.6482	0.555053	24.909	0.608219	25.7401	0.847438	25.2498	0.419717
P49023	26.8382	26.8371	26.3796	26.5432	26.6628	27.0204	26.0693	26.4946	26.8511	26.598	26.6952	26.7272	0.0977135	0.0571314	0.320698	-0.213315	0.0244532	-0.0115134	26.685	0.264456	26.7421	0.248303	26.4717	0.391451	26.6735	0.0672517
P49069	24.6021	24.8625	24.6773	25.1612	25.309	24.5863	25.3854	25.0395	25.0874	25.3604	25.0977	25.263	0.581763	0.304851	1.57771	0.456759	2.07312	0.526333	24.714	0.134024	25.0189	0.381832	25.1708	0.187396	25.2403	0.132801
P49116	23.6515	-	24.1462	24.2839	-	-	-	24.1104	23.8433	-	23.881	24.4457	-	0	-	0	-	0	23.8988	0.349765	24.2839	-	23.9768	0.18887	24.1634	0.399289
P49137	24.061	24.2894	24.2225	23.8318	23.6422	23.968	-	-	-	23.5323	24.0891	24.032	1.50018	-0.376985	-	0	0.742499	-0.306491	24.191	0.117413	23.814	0.16363	-	-	23.8845	0.30632
P49189	28.2848	28.2093	28.23	28.2748	28.0371	28.2352	28.3807	28.1664	28.3898	28.2882	28.3066	28.3211	0.31348	-0.0589848	0.391727	0.0709305	1.22812	0.0639254	28.2414	0.0390185	28.1824	0.127365	28.3123	0.126451	28.3053	0.0164626
P49207	31.1202	31.0543	30.9306	30.9249	30.749	30.8143	30.8493	30.6625	30.6162	31.3055	30.7515	30.8991	1.27464	-0.205606	1.64444	-0.325659	0.102214	-0.0496699	31.035	0.0962718	30.8294	0.0889214	30.7094	0.123393	30.9854	0.286879
P49247	26.6869	26.5975	27.025	26.6938	26.8984	26.9658	26.5277	26.5372	26.85	27.0353	27.2415	27.1557	0.208727	0.0828832	0.321366	-0.131465	1.22756	0.374399	26.7698	0.22548	26.8526	0.141642	26.6383	0.183362	27.1442	0.103614
P49257	28.6274	28.7372	28.7852	28.9994	28.9025	28.4554	28.7038	28.8161	28.7036	28.862	28.6822	28.5395	0.148122	0.0691992	0.153433	0.0245819	0.0741242	-0.0220267	28.7166	0.0808595	28.7858	0.290154	28.7412	0.064896	28.6946	0.161584
P49321	29.2068	29.2444	29.2393	29.1072	29.08	29.1951	29.367	29.2555	29.4163	29.2243	29.329	29.3543	1.31245	-0.102749	1.11412	0.116078	0.805944	0.0723553	29.2302	0.02041	29.1274	0.0601407	29.3462	0.0823718	29.3025	0.0689539
P49327	30.633	30.5192	30.4419	30.3961	30.3001	30.4037	30.6101	30.2128	30.2981	30.6281	30.3008	30.426	1.19632	-0.164739	0.521407	-0.157688	0.292464	-0.0796979	30.5314	0.0960943	30.3666	0.0577465	30.3737	0.209138	30.4517	0.16513
P49354	26.7483	26.9753	26.68	26.8648	27.1923	26.8035	26.969	27.2486	27.1765	26.8586	27.3347	26.9231	0.434669	0.152345	1.26513	0.330131	0.613776	0.237586	26.8012	0.154588	26.9536	0.209054	27.1313	0.14519	27.0388	0.258248
P49356	25.4522	25.5875	25.6173	25.2939	26.023	25.8535	25.3063	25.8624	-	25.3001	25.4511	25.8782	0.308736	0.17113	-	0	0.0168391	-0.00915337	25.5523	0.0879878	25.7234	0.381554	25.5843	0.393225	25.5432	0.299841
P49366	25.3002	24.9616	25.5654	25.3722	25.4852	25.3409	24.9032	24.678	25.4972	25.2388	25.1592	25.1914	0.27577	0.123728	0.344103	-0.249559	0.169881	-0.0792497	25.2757	0.302647	25.3995	0.0759202	25.0262	0.423183	25.1965	0.0400512
P49368	29.9045	29.9586	30.2712	29.961	29.9295	30.1726	29.7712	29.7969	29.9688	30.0571	29.8524	30.0804	0.0599746	-0.0237815	0.698115	-0.19914	0.130828	-0.048151	30.0448	0.197925	30.021	0.132218	29.8457	0.107452	29.9966	0.125465
P49406	27.3094	27.6672	27.2209	27.3383	27.4793	27.4612	27.2424	26.8423	27.6274	27.8569	27.4013	27.3271	0.0658472	0.0271015	0.241267	-0.161823	0.237101	0.129288	27.3992	0.236267	27.4263	0.076696	27.2373	0.392551	27.5285	0.286864
P49407	25.5275	24.4613	-	25.3844	-	-	26.1802	25.1558	25.1299	25.0542	24.7017	24.6601	-	0	-	0	-	0	24.9944	0.753957	25.3844	-	25.4886	0.599017	24.8053	0.216545
P49411	30.668	30.4882	30.6942	30.7093	30.5538	30.4114	30.6768	30.7142	30.5931	30.6396	30.6842	30.4096	0.210978	-0.0585912	0.237177	0.0445995	0.134326	-0.0389646	30.6168	0.112149	30.5582	0.148982	30.6614	0.0620389	30.5778	0.147349
P49419	27.7509	28.0164	28.2536	27.8324	28.1896	27.9412	28.1263	28.4406	28.1901	28.0667	28.258	28.2152	0.036306	-0.0192509	0.635657	0.245341	0.48067	0.172967	28.007	0.25149	27.9877	0.183088	28.2523	0.166133	28.18	0.100376
P49441	24.1517	24.0951	23.3182	23.6513	24.3719	24.1216	24.3679	23.8378	24.8061	24.078	24.8252	24.272	0.220315	0.193267	0.549831	0.482261	0.699375	0.536713	23.855	0.465725	24.0483	0.365867	24.3373	0.484894	24.3917	0.387745
P49448	-	-	22.6654	-	-	21.9742	-	-	21.6738	-	-	-	-	0	-	0	-	0	22.6654	-	21.9742	-	21.6738	-	-	-
P49454	25.3725	24.75	25.7197	25.6624	26.235	25.6742	23.135	25.1628	25.315	25.6859	25.1088	25.1411	0.779923	0.576518	0.417583	-0.743078	0.030962	0.0312366	25.2807	0.491317	25.8572	0.327233	24.5376	1.21709	25.3119	0.324243
P49458	28.4483	29.248	28.5129	29.01	28.6874	28.988	29.189	29.2458	29.065	29.1619	29.0003	29.1006	0.22398	0.158711	0.754762	0.430204	0.603333	0.351213	28.7364	0.444223	28.8951	0.180258	29.1666	0.0924263	29.0876	0.0815716
P49459	25.6456	25.9297	26.6902	26.2479	26.2437	26.7629	27.0403	26.158	25.3726	25.5295	25.5741	-	0.39023	0.3297	0.0615981	0.101834	-	0	26.0885	0.540104	26.4182	0.298572	26.1903	0.83431	25.5518	0.0314813
P49585	27.0523	27.0544	26.8583	26.8045	26.9085	27.0015	26.7295	27.0333	26.9924	26.7733	26.9218	26.8465	0.410401	-0.0834834	0.239035	-0.0699526	0.840844	-0.141126	26.9883	0.112635	26.9049	0.0985549	26.9184	0.164858	26.8472	0.0742786
P49588	29.6898	29.6481	29.723	29.5008	29.4448	29.5995	29.0647	29.3744	29.5556	29.491	29.4789	29.529	1.57595	-0.171959	1.15317	-0.355413	2.68232	-0.187345	29.687	0.0375085	29.515	0.0783308	29.3316	0.248221	29.4996	0.0261085
P49589	28.0659	28.0586	28.0196	28.0392	27.9572	28.074	27.9846	27.9598	28.0932	28.278	28.1541	28.2107	0.261142	-0.0245832	0.338002	-0.0355371	1.90101	0.166216	28.048	0.0249374	28.0235	0.06001	28.0125	0.0709777	28.2143	0.0619906
P49590	25.8528	25.8733	25.9661	25.9784	25.7931	25.6411	25.8843	25.8384	25.9273	25.7142	25.8154	25.6148	0.377809	-0.093235	0.118147	-0.0140457	1.26797	-0.182608	25.8974	0.0603526	25.8042	0.168964	25.8834	0.044476	25.7148	0.100273
P49591	27.9493	28.0346	28.1762	27.8878	28.023	27.9247	27.9509	27.9835	28.2226	27.8409	27.9699	27.9832	0.62872	-0.1082	0.00313036	-0.00103633	0.692519	-0.122004	28.0534	0.114603	27.9452	0.0698528	28.0523	0.148325	27.9314	0.0786009
P49593	26.0684	26.2295	26.1419	25.859	25.6596	25.765	25.7581	26.3139	26.2638	25.7983	26.331	26.1653	2.18697	-0.385387	0.0658135	-0.034661	0.106357	-0.0483907	26.1466	0.0806818	25.7612	0.0997402	26.1119	0.307433	26.0982	0.272584
P49642	26.8792	26.6554	26.4936	26.9555	26.6566	26.8925	26.3072	26.523	26.5196	26.7484	26.6377	26.4778	0.478343	0.158805	0.786544	-0.22613	0.149348	-0.0547797	26.6761	0.193663	26.8349	0.157544	26.4499	0.123658	26.6213	0.136079
P49643	26.1512	25.9908	26.0589	26.2453	26.0517	26.3636	25.5171	26.0846	26.2077	26.1495	26.0086	26.0367	0.682296	0.15322	0.235696	-0.130508	0.01067	-0.0020504	26.067	0.0805061	26.2202	0.157453	25.9365	0.368392	26.0649	0.0745558
P49711	25.7811	25.4471	25.4625	26.1715	25.9473	25.5333	25.6022	25.7847	25.6731	25.9688	26.0499	25.4829	0.67238	0.320456	0.43532	0.123071	0.579602	0.27028	25.5636	0.188511	25.884	0.323805	25.6866	0.0920204	25.8339	0.306631
P49720	28.8333	28.8263	28.8704	28.8323	28.8514	28.5385	28.3416	28.395	28.4805	29.1624	28.6041	28.6469	0.429465	-0.102617	3.29158	-0.437653	0.075965	-0.0388692	28.8433	0.0236904	28.7407	0.175357	28.4057	0.0700685	28.8045	0.310726
P49721	29.558	29.501	29.2695	29.2609	29.3595	29.4053	29.476	29.6064	29.4446	29.7965	29.6808	29.6069	0.442181	-0.100909	0.260476	0.0661551	1.1383	0.251899	29.4428	0.15283	29.3419	0.073778	29.509	0.0857977	29.6947	0.0955792
P49736	29.6451	29.376	29.4216	29.5991	29.3946	29.635	29.44	29.6102	29.5661	29.7148	29.3894	29.6389	0.215304	0.0619876	0.232999	0.0578855	0.318724	0.100147	29.4809	0.144013	29.5429	0.129706	29.5388	0.0883176	29.581	0.170216
P49748	29.0092	29.1628	28.9416	29.1621	29.1452	29.0895	29.1329	29.3686	29.2157	29.0656	29.3341	29.1935	0.613949	0.0943839	0.991643	0.201174	0.720644	0.159836	29.0379	0.113354	29.1323	0.0379521	29.2391	0.11958	29.1977	0.134267
P49750	27.019	27.0072	27.1764	27.0299	26.9799	27.0739	27.071	27.1903	27.2012	26.8541	27.1651	27.2546	0.259102	-0.0396372	0.559894	0.0866184	0.061934	0.0237312	27.0675	0.0944327	27.0279	0.0470258	27.1542	0.0722014	27.0913	0.210187
P49754	23.9656	23.1271	-	-	-	-	-	23.2333	-	-	-	-	-	0	-	0	-	0	23.5464	0.592911	-	-	23.2333	-	-	-
P49755	28.9867	29.1387	28.7717	29.4409	29.2601	29.0362	29.1128	29.1698	29.5	29.2406	29.2988	28.9135	0.819651	0.280012	0.851938	0.295098	0.505463	0.185253	28.9657	0.184389	29.2458	0.202731	29.2608	0.20904	29.151	0.207691
P49756	28.3067	28.5507	28.3883	28.6024	28.2536	28.5816	28.7594	28.8014	28.6657	28.4622	28.6275	28.7118	0.182058	0.0639648	1.7848	0.326953	0.838481	0.185305	28.4152	0.12422	28.4792	0.195654	28.7422	0.0694538	28.6005	0.126954
P49757	26.1799	26.3913	26.4196	26.3861	25.7876	25.2248	26.2877	26.2431	25.98	26.1555	26.2817	26.2412	0.704663	-0.530778	0.583903	-0.159994	0.546162	-0.104133	26.3303	0.131027	25.7995	0.580706	26.1703	0.166285	26.2261	0.0644438
P49761	23.3669	23.3569	-	23.8043	-	-	23.4481	23.732	23.7038	-	-	-	-	0	-	0	-	0	23.3619	0.00709685	23.8043	-	23.628	0.156407	-	-
P49768	23.8923	24.8797	24.3469	24.4039	24.5671	25.2554	25.0994	24.7062	24.7962	24.8253	24.9952	24.4664	0.404811	0.369207	0.7327	0.494314	0.52695	0.389373	24.3729	0.494211	24.7421	0.451971	24.8672	0.205999	24.7623	0.269999
P49770	26.7642	26.9537	27.1381	26.9738	26.9203	26.8704	26.73	26.5688	26.8691	26.7466	26.7543	26.7053	0.0975961	-0.0305138	0.761815	-0.229367	0.928679	-0.216594	26.952	0.18695	26.9215	0.0516774	26.7226	0.150331	26.7354	0.0263558
P49773	30.858	30.0013	30.1878	30.4808	30.1927	29.599	29.8698	29.8929	30.1303	30.3491	30.6461	30.1075	0.283114	-0.258193	0.63499	-0.384702	0.0203622	0.0185305	30.349	0.45055	30.0908	0.449632	29.9643	0.14417	30.3676	0.269764
P49790	26.7676	26.8423	26.9555	26.9505	26.9431	26.8399	26.9191	27.0814	26.8555	26.8504	27.0607	27.2132	0.357706	0.0560385	0.486778	0.0968914	0.719036	0.186316	26.8551	0.0945914	26.9112	0.0618346	26.952	0.116475	27.0415	0.18214
P49792	27.3151	27.2806	27.3827	27.2662	27.2341	27.224	27.274	27.2266	27.2392	27.2963	27.2506	27.2551	1.22086	-0.0846876	1.12739	-0.0795415	0.816269	-0.0587718	27.3261	0.0519524	27.2414	0.0220725	27.2466	0.0245709	27.2673	0.0251884
P49810	-	-	-	23.1413	22.9851	-	23.2286	23.6323	23.4271	23.1389	-	22.9377	-	0	-	0	-	0	-	-	23.0632	0.110429	23.4293	0.201903	23.0383	0.142253
P49815	26.3604	25.7742	25.2561	25.6896	25.4825	25.6511	25.6507	25.2475	-	25.2306	25.062	25.5439	0.227628	-0.189164	-	0	0.674274	-0.518063	25.7969	0.55252	25.6077	0.110167	25.4491	0.285131	25.2788	0.244552
P49821	27.637	27.6324	27.5535	27.7074	27.5856	27.7854	27.5436	27.6748	27.7506	27.7916	27.6777	27.6249	0.593854	0.0851955	0.298185	0.0486813	0.738929	0.090456	27.6076	0.0468962	27.6928	0.100699	27.6563	0.104752	27.6981	0.0851828
P49840	26.6845	26.8598	26.9492	26.5949	26.4401	26.8218	26.3943	26.8918	26.9752	26.5192	26.6213	26.765	0.716556	-0.212206	0.145718	-0.0773627	0.864221	-0.196001	26.8311	0.134663	26.6189	0.191954	26.7538	0.314064	26.6351	0.123481
P49841	26.0605	26.4045	26.5249	26.108	26.2307	26.3387	25.8583	26.3658	26.2768	26.1299	26.5032	26.6143	0.2704	-0.104172	0.318956	-0.162983	0.159305	0.085797	26.33	0.240981	26.2258	0.115444	26.167	0.270985	26.4158	0.253756
P49848	24.1697	24.5916	24.7148	24.4134	24.1996	24.6464	24.1533	24.2134	24.0167	24.2931	24.331	24.6613	0.126296	-0.0722205	0.97512	-0.364215	0.114035	-0.0635611	24.492	0.28589	24.4198	0.223464	24.1278	0.100783	24.4285	0.202562
P49902	28.6517	28.6144	28.7212	28.6822	28.7099	28.8908	29.2929	28.9604	29.0057	28.7681	28.5846	28.7716	0.609683	0.0985781	1.75565	0.423927	0.263274	0.0456835	28.6624	0.0542442	28.761	0.113299	29.0863	0.180329	28.7081	0.106947
P49903	26.545	26.7378	26.6148	26.6665	26.6462	26.6588	26.6942	26.6634	26.756	26.7955	26.6869	26.6976	0.163707	0.0246449	0.503008	0.0719732	0.642943	0.0941162	26.6325	0.0975736	26.6572	0.010257	26.7045	0.0471204	26.7267	0.0598613
P49914	26.797	26.9259	27.1996	27.0055	27.0871	26.9873	26.8455	27.3	26.8891	27.0375	26.9228	27.2019	0.160692	0.0524629	0.0698497	0.0373904	0.216162	0.0798836	26.9742	0.205579	27.0266	0.0531541	27.0116	0.250741	27.054	0.140315
P49915	28.7235	28.6082	28.7883	28.5388	28.6764	28.935	28.4461	28.6158	28.8662	28.6088	28.632	28.5805	0.0265416	0.0100931	0.183347	-0.0639356	0.844584	-0.0995725	28.7066	0.0912308	28.7167	0.201149	28.6427	0.211362	28.6071	0.0257957
P49916	25.7726	25.8202	25.9882	25.5457	25.5123	25.5317	26.2276	25.7772	25.7893	26.1152	25.9688	25.9835	2.12511	-0.330474	0.165092	0.0709877	0.944672	0.162114	25.8604	0.113275	25.5299	0.0167559	25.9314	0.256604	26.0225	0.0806483
P49917	-	-	-	-	-	22.6974	-	23.1834	22.5794	-	-	22.7053	-	0	-	0	-	0	-	-	22.6974	-	22.8814	0.427074	22.7053	-
P49959	26.9246	27.0512	27.1613	26.9798	26.9725	27.0859	27.08	27.0996	27.2858	27.0045	27.1454	27.267	0.159471	-0.0329762	0.50535	0.109435	0.384499	0.0933094	27.0457	0.118442	27.0127	0.0634746	27.1551	0.113574	27.139	0.131375
P50148	25.6036	24.5286	24.6689	25.8604	25.4292	25.7097	25.3377	25.4604	25.6418	25.4773	24.7244	25.0375	0.9519	0.732735	0.715962	0.54627	0.133907	0.146058	24.9337	0.584356	25.6664	0.218818	25.48	0.153005	25.0797	0.378223
P50213	29.2029	29.1497	29.0772	29.3019	28.9946	29.214	29.3141	28.8981	29.4968	29.1267	29.2685	29.0442	0.0979047	0.0268879	0.197931	0.0930672	0.0140311	0.00317764	29.1433	0.0630891	29.1702	0.15831	29.2364	0.306838	29.1465	0.113429
P50225;P50226	-	24.1958	24.1199	-	24.0495	-	24.2094	24.6172	24.2509	24.1547	24.5113	23.9721	-	0	-	0	-	0	24.1578	0.0536796	24.0495	-	24.3592	0.224408	24.2127	0.274232
P50238	30.9358	30.4521	30.332	30.8745	32.111	30.6437	30.9632	30.4617	29.9352	30.4548	31.5558	30.4438	0.576686	0.636413	0.125667	-0.11993	0.233095	0.244856	30.5733	0.319614	31.2097	0.788984	30.4534	0.514038	30.8182	0.638857
P50336	24.1753	24.0983	25.2981	24.2798	24.6512	24.1114	24.505	24.9362	24.4306	24.6116	25.2039	24.8731	0.157683	-0.176418	0.0846773	0.100032	0.367124	0.372297	24.5239	0.671584	24.3475	0.276214	24.6239	0.272985	24.8962	0.296835
P50395	29.9869	29.9252	29.7546	29.8763	29.9147	30.0132	29.8998	30.0169	29.8974	30.0024	29.9728	29.9962	0.222154	0.0458546	0.242784	0.0491378	0.656271	0.101568	29.8889	0.120319	29.9347	0.0705959	29.938	0.0683294	29.9905	0.0155821
P50402	28.2432	27.949	28.2025	28.0778	27.8617	28.1372	28.1572	28.1081	27.9669	28.0103	28.4686	28.4413	0.354384	-0.105999	0.191761	-0.0541903	0.42877	0.175186	28.1316	0.15942	28.0256	0.144967	28.0774	0.0987993	28.3067	0.257088
P50416	27.698	27.8834	27.9921	27.8543	28.1173	27.7066	28.0557	28.0908	27.7573	28.1385	27.9537	28.0226	0.0835706	0.0348574	0.333064	0.110083	0.824572	0.18042	27.8579	0.148695	27.8927	0.208044	27.9679	0.183267	28.0383	0.093425
P50443	24.6493	25.0793	25.349	-	-	24.8149	23.3867	25.1953	24.6916	24.4608	25.5214	24.8939	-	0	0.449163	-0.601382	0.0632602	-0.0671813	25.0259	0.352892	24.8149	-	24.4245	0.933416	24.9587	0.533227
P50452	24.5369	25.015	24.5371	24.8587	24.8443	24.3144	24.2226	23.9702	25.2626	24.8881	25.1112	24.8494	0.0336479	-0.0238756	0.189575	-0.211241	0.637992	0.253195	24.6963	0.275993	24.6725	0.310145	24.4851	0.685018	24.9495	0.141294
P50453	27.0047	27.7773	27.6007	27.4529	27.6916	27.3916	27.4062	27.924	27.5635	27.1646	27.5822	27.6868	0.0712934	0.0511017	0.24013	0.170282	0.0199288	0.0169341	27.4609	0.404812	27.512	0.158499	27.6312	0.265479	27.4779	0.276279
P50454	28.7164	29.0537	28.745	29.0038	29.2201	29.0269	28.6786	29.0258	29.0755	28.842	29.1169	29.028	0.893869	0.24523	0.206823	0.0882721	0.51051	0.157288	28.8384	0.187016	29.0836	0.118778	28.9266	0.216218	28.9956	0.140306
P50502;Q8IZP2	29.5768	28.9675	29.8306	29.5205	29.3662	30.0716	28.8082	29.1854	30.5755	29.7549	29.3833	29.7165	0.228127	0.194499	0.0368635	0.0647507	0.221206	0.159941	29.4583	0.443594	29.6528	0.370837	29.523	0.930766	29.6182	0.204353
P50542	24.2185	24.6995	24.5649	24.421	24.576	24.5043	24.6577	23.9983	23.792	24.0432	24.1193	23.7689	0.0135332	0.0061423	0.506962	-0.344923	1.35463	-0.517183	24.4943	0.24813	24.5004	0.0775833	24.1494	0.452185	23.9771	0.184283
P50552	27.6696	27.5362	27.4888	27.5732	27.6051	27.8008	27.2364	27.4324	27.6312	27.6346	27.4832	27.5257	0.457778	0.0948474	0.448331	-0.131485	0.0857888	-0.0170383	27.5649	0.0937334	27.6597	0.123245	27.4334	0.197402	27.5478	0.0780837
P50570	27.3131	27.5678	27.2407	27.5145	27.24	27.5546	27.3423	27.4037	27.6982	27.4668	27.3525	27.3483	0.168359	0.0624676	0.294238	0.107487	0.0493345	0.0153179	27.3739	0.171813	27.4364	0.171229	27.4814	0.190231	27.3892	0.0672671
P50579	28.4907	28.7309	28.5353	28.582	28.7016	28.8316	28.5511	28.5134	28.6971	28.4782	28.5005	28.517	0.506728	0.119432	0.00554692	0.00156784	0.511434	-0.0871073	28.5856	0.127799	28.7051	0.124858	28.5872	0.0970505	28.4985	0.0194854
P50583	27.1568	27.116	24.9317	26.8435	26.5024	26.9842	26.7713	27.1282	26.5699	26.5863	26.697	26.7078	0.192034	0.375209	0.217968	0.421605	0.130964	0.262197	26.4015	1.27309	26.7767	0.247762	26.8231	0.282747	26.6637	0.0672139
P50613	26.4691	26.4613	26.3868	26.2271	26.428	26.5858	26.1834	26.5373	26.5012	26.3772	26.2202	26.7783	0.084108	-0.0254256	0.0985973	-0.031751	0.0394368	0.0195249	26.439	0.0454467	26.4136	0.179764	26.4073	0.194707	26.4586	0.287805
P50748	25.2748	25.1646	25.3742	25.1946	25.0494	25.1816	24.8714	25.0492	25.5232	25.2692	25.0402	25.2896	0.781989	-0.129326	0.238233	-0.123276	0.288025	-0.0715199	25.2712	0.104846	25.1419	0.0803666	25.1479	0.336954	25.1997	0.138518
P50749	25.0385	24.4357	24.991	24.5858	24.6024	25.1031	25.4778	24.6235	24.6052	24.5958	24.4402	24.3764	0.0794484	-0.0579796	0.0819779	0.0804462	0.793716	-0.350953	24.8217	0.335186	24.7638	0.293951	24.9022	0.498616	24.4708	0.112884
P50750	26.4546	26.3757	26.6427	26.6599	26.5309	26.6471	26.5199	26.6641	26.6327	26.5378	26.4936	26.5896	0.612271	0.121647	0.562179	0.114588	0.230718	0.0493666	26.491	0.137133	26.6126	0.0710321	26.6056	0.075831	26.5404	0.0480704
P50851	26.8957	26.771	26.7857	26.7296	26.7501	26.5923	26.9917	26.8344	26.7421	26.9718	26.7946	26.8033	0.937353	-0.126798	0.176895	0.0385933	0.217971	0.0390943	26.8175	0.0681649	26.6907	0.0857752	26.8561	0.126201	26.8566	0.0998824
P50895	26.6786	27.3477	27.1974	27.0388	27.5257	26.8621	26.846	27.1594	26.7338	26.5729	26.7407	26.858	0.0844523	0.0676244	0.270099	-0.161501	0.73404	-0.350674	27.0746	0.351098	27.1422	0.343661	26.9131	0.220612	26.7239	0.143308
P50897	27.3393	27.4468	27.1141	27.3754	27.212	27.0291	27.6952	27.2816	27.6958	28.0182	27.3482	27.2468	0.270312	-0.0945511	0.692997	0.257531	0.382882	0.237705	27.3	0.169799	27.2055	0.173266	27.5576	0.238977	27.5377	0.419152
P50914	30.4926	30.5653	30.2746	30.689	30.1681	30.1829	29.7349	30.0346	30.0161	30.2577	29.9935	30.4777	0.1947	-0.0974903	1.7748	-0.51563	0.538236	-0.201224	30.4442	0.151249	30.3467	0.296589	29.9285	0.167942	30.2429	0.242442
P50990	30.5156	30.4286	30.5044	30.3632	30.374	30.3998	30.3477	30.3081	30.3396	30.4637	30.2307	30.3227	1.61727	-0.103875	2.14328	-0.151045	0.919373	-0.143827	30.4829	0.0473052	30.379	0.0188109	30.3318	0.0209133	30.339	0.117389
P50991	30.4909	30.435	30.2973	30.4164	30.4971	30.5563	30.2317	30.3989	30.2598	30.4347	30.3122	30.419	0.511918	0.0821743	0.648578	-0.110946	0.0988887	-0.0190805	30.4077	0.0995931	30.4899	0.0702138	30.2968	0.0895169	30.3887	0.0666313
P50995	28.7624	28.8112	28.9346	29.1855	29.0405	28.8868	28.5705	28.7295	28.6733	28.6035	28.575	28.658	0.939492	0.201536	1.21028	-0.178278	1.77314	-0.223874	28.836	0.0887198	29.0376	0.149411	28.6578	0.0806432	28.6122	0.0421913
P51003	25.6401	25.6196	26.0204	25.7798	25.6169	25.8194	25.2527	25.4599	25.7444	25.6876	25.5625	25.7272	0.0508141	-0.0213388	0.641244	-0.274361	0.29313	-0.100943	25.76	0.225695	25.7387	0.10731	25.4857	0.246857	25.6591	0.0859589
P51114	27.8231	27.6438	27.9025	27.5562	27.7057	27.6792	27.416	27.7325	27.5587	27.7029	27.698	27.6647	0.732537	-0.142769	0.860405	-0.220727	0.583375	-0.101288	27.7898	0.132507	27.647	0.0797863	27.5691	0.158508	27.6885	0.0208059
P51116	26.3596	26.4699	26.5155	26.5267	26.1888	26.6976	26.4137	26.7062	26.4465	26.3703	26.53	26.226	0.0498255	0.0227178	0.288377	0.0738373	0.298068	-0.0728715	26.4483	0.0801363	26.471	0.258963	26.5222	0.160244	26.3755	0.152032
P51148	29.2714	29.2404	29.2689	29.1903	29.1112	29.0673	28.723	28.6933	29.1846	28.9164	28.803	28.9999	1.67299	-0.137285	1.16025	-0.393256	2.44017	-0.353784	29.2602	0.01719	29.1229	0.0623152	28.8669	0.275525	28.9064	0.0987851
P51149	28.8967	28.8819	28.9905	29.1198	28.9507	28.9388	28.8522	28.886	28.8737	28.9352	28.9819	29.0289	0.520402	0.0801048	0.671487	-0.0523802	0.60907	0.0589962	28.923	0.0588926	29.0031	0.10123	28.8706	0.0170672	28.982	0.0468312
P51151	25.8306	25.964	25.9419	25.7905	25.7031	26.0957	25.4845	25.5718	25.6014	25.4015	26.2405	25.8744	0.144674	-0.0490793	2.57378	-0.359642	0.107584	-0.0733916	25.9122	0.0714753	25.8631	0.206149	25.5525	0.0607376	25.8388	0.420616
P51153	27.6586	28.0252	27.4439	27.3585	28.0264	27.8403	27.356	27.5243	27.64	27.4327	27.5425	27.5358	0.0423728	0.0325203	0.463939	-0.202483	0.520815	-0.205551	27.7092	0.293935	27.7417	0.344682	27.5067	0.142796	27.5037	0.0615594
P51159	24.3498	25.2368	24.9771	25.4595	25.575	-	25.2059	25.6316	25.3776	25.108	25.3655	25.0784	-	0	0.881331	0.550426	0.519098	0.329396	24.8546	0.456067	25.5173	0.0816125	25.405	0.214169	25.184	0.157893
P51397	-	-	-	-	-	-	-	25.1518	24.4268	-	23.6987	-	-	0	-	0	-	0	-	-	-	-	24.7893	0.512701	23.6987	-
P51398	27.0765	27.319	27.6923	27.1736	27.2004	27.3823	27.1025	27.3771	27.3028	27.2083	27.2052	27.5613	0.226693	-0.110513	0.198969	-0.101828	0.0609547	-0.0377064	27.3626	0.310204	27.2521	0.113538	27.2608	0.142028	27.3249	0.204719
P51452	27.7135	27.8341	27.6697	27.3392	27.6655	27.7264	27.3082	27.4067	27.0796	27.3927	27.3943	27.4907	0.552327	-0.16201	1.9202	-0.474228	2.22131	-0.313168	27.7391	0.0851406	27.577	0.208243	27.2648	0.167824	27.4259	0.0561125
P51531	24.658	25.3395	25.2549	25.0824	25.1219	24.748	25.2953	25.6068	25.039	25.0825	25.2164	25.3187	0.152402	-0.10003	0.353379	0.229551	0.209496	0.121741	25.0841	0.37144	24.9841	0.205407	25.3137	0.284327	25.2059	0.118413
P51553	26.4242	26.2665	26.8897	26.5573	26.7638	26.477	26.4199	26.5884	26.384	26.3995	26.8151	26.6144	0.129647	0.0725981	0.115392	-0.0626977	0.137738	0.0828578	26.5268	0.324043	26.5994	0.147962	26.4641	0.109092	26.6096	0.20785
P51570	27.4503	28.0433	28.0949	27.4914	27.9722	27.2636	28.0251	28.1396	27.7092	27.6436	27.9131	27.864	0.41562	-0.287067	0.14509	0.0951513	0.0892669	-0.0559152	27.8628	0.358214	27.5758	0.361755	27.958	0.22293	27.8069	0.143525
P51571	28.6052	28.7852	29.3517	28.8355	28.8752	29.0032	29.1093	28.9489	29.0546	28.5684	29.0402	29.0813	0.01345	-0.00937716	0.208032	0.123527	0.0207698	-0.0173658	28.914	0.389571	28.9047	0.0876683	29.0376	0.0815455	28.8967	0.284984
P51572	30.3128	30.3564	30.3077	30.5163	30.6083	30.5091	30.527	30.461	30.409	30.5404	30.4749	30.5279	2.45614	0.21897	1.69553	0.140063	2.76166	0.188758	30.3256	0.026752	30.5446	0.0553137	30.4657	0.0591333	30.5144	0.0347626
P51580	24.7538	25.0655	25.418	24.6498	24.2766	25.1688	24.7478	24.8341	25.0224	24.5387	25.0498	24.9156	0.518993	-0.380691	0.43372	-0.211006	0.425186	-0.24438	25.0791	0.332329	24.6984	0.448093	24.8681	0.140455	24.8347	0.264971
P51608	23.9616	23.8892	24.3715	24.1169	-	23.5183	24.3653	24.3966	23.8723	24.1258	24.3744	24.1703	-	0	0.238502	0.137281	0.371142	0.149419	24.0741	0.260111	23.8176	0.423237	24.2114	0.294065	24.2235	0.132589
P51610	27.457	27.4915	27.6753	27.5029	27.4318	27.703	27.628	27.5634	27.7568	27.5951	27.391	27.7691	0.0144883	0.00462723	0.539844	0.108145	0.124661	0.0437997	27.5413	0.117319	27.5459	0.140616	27.6494	0.0984869	27.5851	0.189264
P51617	24.0746	23.9768	24.4484	24.4355	24.6569	24.5743	23.8759	24.5356	24.6019	-	24.525	24.591	1.16094	0.388939	0.248516	0.171156	-	0	24.1666	0.248878	24.5556	0.111878	24.3378	0.401403	24.558	0.046665
P51636	25.7678	25.2458	25.4406	25.871	25.3013	25.3486	-	24.7187	-	25.2434	26.1476	26.1767	0.0315329	0.0222365	-	0	0.469861	0.371184	25.4847	0.263754	25.507	0.316128	24.7187	-	25.8559	0.530624
P51648	29.4074	29.1786	29.4304	29.5341	29.3589	29.2615	29.7349	29.3757	29.1561	29.273	29.4212	29.4309	0.15197	0.0460987	0.168637	0.0834675	0.141113	0.036281	29.3388	0.139208	29.3849	0.138126	29.4222	0.292169	29.375	0.0884681
P51649	25.757	25.7564	25.465	25.8974	25.7756	25.1772	26.103	25.6845	25.4031	26.1235	25.7324	25.0996	0.0610584	-0.0427443	0.113855	0.0707169	0.00797827	-0.00761541	25.6595	0.168387	25.6167	0.385478	25.7302	0.352199	25.6519	0.516653
P51659	29.0213	28.9191	28.9136	28.9442	29.0247	28.9192	29.1414	29.1046	28.9426	28.981	28.9483	28.9157	0.0854184	0.0114028	0.725177	0.111531	0.0249879	-0.00296911	28.9513	0.0606589	28.9627	0.0551366	29.0628	0.105768	28.9483	0.0326805
P51665	28.6195	28.7414	29.0773	28.6997	28.6076	28.6487	28.4292	28.8031	28.8	28.6206	28.8393	28.8153	0.504158	-0.160749	0.297041	-0.135309	0.130186	-0.0543556	28.8128	0.237086	28.652	0.0461352	28.6774	0.215009	28.7584	0.11998
P51687	23.4738	23.5666	23.9251	23.4386	23.7885	23.581	22.415	23.4777	-	22.9022	23.2162	23.8069	0.11117	-0.0525017	-	0	0.508189	-0.346762	23.6552	0.238293	23.6027	0.175934	22.9463	0.751426	23.3084	0.459328
P51688	-	23.0068	-	-	-	23.0347	-	-	-	-	-	-	-	0	-	0	-	0	23.0068	-	23.0347	-	-	-	-	-
P51690	25.5766	25.5541	25.3688	26.3247	26.3689	25.3087	26.5879	25.3073	26.0225	25.9581	25.6724	25.6443	0.641419	0.500909	0.55687	0.472736	1.01117	0.258441	25.4998	0.114044	26.0007	0.599776	25.9726	0.641768	25.7583	0.173641
P51692	26.1658	25.8134	26.2683	25.6998	26.0805	25.5919	25.5401	25.8415	25.6731	25.6543	26.2952	26.2682	0.652157	-0.291782	1.1468	-0.397612	0.0131159	-0.00994237	26.0825	0.238624	25.7907	0.256694	25.6849	0.151047	26.0726	0.36252
P51784	25.8504	26.1278	25.6277	26.1835	26.1214	26.0088	26.0571	25.9356	25.7969	25.6124	25.6886	25.6843	0.701418	0.23594	0.138877	0.0612208	0.635703	-0.206889	25.8686	0.250525	26.1046	0.0885466	25.9299	0.130218	25.6618	0.0427929
P51798	24.1244	23.9603	24.1238	24.1833	24.2493	24.2162	23.8296	24.335	24.6547	24.1516	24.1904	24.3344	1.19288	0.146759	0.342027	0.203588	0.935551	0.155952	24.0695	0.0945727	24.2163	0.0330096	24.2731	0.416025	24.2255	0.0963346
P51809	26.5914	26.896	26.6581	26.9135	26.9301	26.6148	26.5382	26.8227	26.5848	26.5431	26.8016	26.8158	0.308385	0.104346	0.200846	-0.0665652	0.0129023	0.0049998	26.7151	0.160114	26.8195	0.177426	26.6486	0.152613	26.7201	0.153509
P51812	27.3371	27.2955	27.6019	27.454	27.3277	27.3398	27.4904	27.3477	27.6064	27.4561	27.1844	27.4387	0.13332	-0.03766	0.225013	0.0700417	0.148092	-0.0517426	27.4115	0.166183	27.3738	0.0696554	27.4815	0.129562	27.3597	0.152077
P51825	26.2986	26.3708	25.578	-	-	25.9175	-	-	-	-	26.2234	-	-	0	-	0	-	0	26.0825	0.438352	25.9175	-	-	-	26.2234	-
P51843	25.4267	25.2518	25.6476	25.5825	25.3411	25.4986	25.625	24.9849	25.1111	25.8596	25.3625	25.762	0.0842119	0.0320059	0.372667	-0.20175	0.50377	0.219296	25.4421	0.198341	25.4741	0.122539	25.2403	0.339076	25.6614	0.263394
P51857	31.9576	32.2723	31.6317	32.1051	32.6973	30.9262	32.2361	31.0176	32.392	32.9056	-	32.1311	0.0269545	-0.0443834	0.0524683	-0.0719941	-	0	31.9539	0.320332	31.9095	0.90158	31.8819	0.752521	32.5184	0.547693
P51858	30.0992	30.1159	29.8934	29.7982	30.0923	30.1694	30.1965	30.4258	30.023	30.3007	30.1426	30.1654	0.0413269	-0.0162468	0.583009	0.178895	0.894334	0.166713	30.0362	0.123924	30.02	0.195891	30.2151	0.202054	30.2029	0.0854702
P51946	25.4033	25.5618	25.4323	25.4324	25.5237	25.5264	25.0484	25.5152	25.7782	25.6076	25.1437	25.5625	0.187696	0.0283368	0.0284779	-0.0185509	0.0622995	-0.0278975	25.4658	0.0844052	25.4942	0.0535194	25.4473	0.369603	25.4379	0.255817
Q15746	26.7515	27.1523	26.8248	25.4339	26.6919	-	25.7164	26.2782	26.4576	26.9439	26.9163	27.3291	-	0	1.38817	-0.758814	0.351555	0.153571	26.9095	0.213405	26.0629	0.889557	26.1507	0.386693	27.0631	0.23079
O94763	25.9455	26.087	26.2844	25.7012	25.7735	25.7517	25.354	25.7137	25.0823	25.777	25.6513	25.9534	1.64793	-0.363475	1.59562	-0.72229	1.11332	-0.311727	26.1056	0.170248	25.7421	0.0370969	25.3833	0.316736	25.7939	0.151748
P51970	27.5339	28.0595	27.2911	27.9016	28.0761	27.9299	28.1785	28.1935	27.9225	27.8208	27.9674	28.2071	0.662878	0.341064	0.901408	0.470022	0.662673	0.370292	27.6281	0.392809	27.9692	0.0936745	28.0982	0.152341	27.9984	0.195004
P51991	30.98	30.9059	31.1383	31.0354	30.943	30.9473	31.4848	31.3006	31.0279	30.9662	31.3041	31.2635	0.165271	-0.0328433	0.815154	0.26303	0.600325	0.169861	31.0081	0.118698	30.9752	0.0521482	31.2711	0.229884	31.1779	0.18451
P52209	33.2292	32.9978	32.7394	33.075	32.9364	32.7791	33.224	33.0171	32.9649	33.2803	33.0827	32.8679	0.130368	-0.058637	0.188373	0.0798531	0.181536	0.0881678	32.9888	0.245012	32.9302	0.148079	33.0687	0.137069	33.077	0.206242
P52272	30.3507	30.2509	30.4743	30.4046	30.2415	30.3924	30.4531	30.3567	30.4032	30.3448	30.4189	30.5075	0.051504	-0.0124671	0.258544	0.0456994	0.336208	0.0650902	30.3586	0.111916	30.3462	0.0908465	30.4043	0.048205	30.4237	0.0814629
P52292	29.4914	29.4519	29.6632	29.4932	29.4793	29.6194	28.6897	29.2336	29.0111	29.1376	29.3112	29.4021	0.02063	-0.00487137	1.50978	-0.55736	1.17098	-0.251858	29.5355	0.112346	29.5306	0.0771695	28.9781	0.273445	29.2836	0.134392
P52294	26.7343	26.4507	27.3214	26.379	26.7106	26.2554	26.4761	26.5323	26.458	26.4799	26.6679	26.6971	0.596759	-0.387125	0.603286	-0.346629	0.344243	-0.220476	26.8354	0.444097	26.4483	0.235373	26.4888	0.0387764	26.615	0.117882
P52298	27.8646	27.4805	27.5711	27.6005	27.9755	27.5331	28.1886	28.0916	27.736	26.8276	28.0648	27.203	0.131491	0.064333	0.953845	0.366669	0.287602	-0.273575	27.6387	0.200804	27.7031	0.23836	28.0054	0.238327	27.3651	0.634339
P52306	26.2883	26.6029	26.8602	26.5687	26.6598	26.6359	26.1445	26.6267	26.5691	26.4914	26.4334	26.6462	0.0792265	0.0376504	0.240475	-0.137021	0.124139	-0.0601177	26.5838	0.286392	26.6214	0.0472244	26.4468	0.263335	26.5237	0.11003
P52434	27.9287	28.0186	27.5517	28.1575	28.0727	27.7112	27.9983	27.8241	28.0417	28.1001	28.0191	28.0983	0.303031	0.147449	0.315749	0.121712	0.756955	0.239533	27.833	0.247698	27.9804	0.237031	27.9547	0.115182	28.0725	0.0462387
P52435;Q9GZM3;Q9H1A7	-	26.9629	-	28.0164	26.9475	26.5747	26.4124	26.9309	-	-	26.0139	26.5879	-	0	-	0	-	0	26.9629	-	27.1795	0.748358	26.6716	0.366653	26.3009	0.405903
P52564	25.8166	26.3299	26.2198	25.7643	26.0625	26.1265	26.0392	26.052	25.9932	25.8444	26.1183	26.0745	0.290259	-0.137691	0.235321	-0.0940062	0.243963	-0.109726	26.1221	0.27023	25.9844	0.19328	26.0281	0.0309423	26.0124	0.147119
P52565	31.2901	31.1996	31.2114	31.1458	31.0727	31.1957	30.9761	31.2724	31.3881	31.3818	31.2878	31.3183	0.982485	-0.0956739	0.0591894	-0.0215219	1.13328	0.0955766	31.2337	0.0491874	31.138	0.0618942	31.2122	0.212489	31.3293	0.0479565
P52594	28.2127	28.2243	28.568	28.3772	28.2155	28.3512	28.5419	28.2321	28.3142	28.258	28.3758	28.4682	0.0554698	-0.020394	0.0647629	0.0277042	0.0872113	0.0322946	28.335	0.201878	28.3146	0.0868508	28.3627	0.160529	28.3673	0.1054
P52597	29.8456	29.5028	29.704	29.692	29.5197	29.5343	29.9146	29.6519	29.5865	29.7723	29.8535	29.7409	0.376727	-0.102119	0.0839962	0.0335019	0.426225	0.104768	29.6841	0.172294	29.582	0.0955178	29.7176	0.173648	29.7889	0.0581282
O60613	23.7415	24.1871	23.8848	24.5621	24.4613	24.8382	-	24.0648	-	23.583	24.3051	23.526	1.77254	0.68272	-	0	0.178685	-0.133103	23.9378	0.227501	24.6205	0.195127	24.0648	-	23.8047	0.434317
P52701	28.0912	27.9264	27.9285	27.9406	28.0312	28.0705	27.6739	27.9542	28.0407	27.9996	27.9634	28.0712	0.182661	0.032018	0.305127	-0.0924842	0.176509	0.0293579	27.9821	0.0945533	28.0141	0.0666258	27.8896	0.191717	28.0114	0.0548696
P52732	26.5705	26.4139	26.7792	26.358	26.6926	26.8714	26.376	26.5783	26.8208	26.2945	26.539	26.5911	0.103262	0.0527897	0.00761329	0.00385857	0.333152	-0.112995	26.5879	0.183284	26.6406	0.260619	26.5917	0.222684	26.4749	0.158315
P52735	25.514	25.1592	24.8452	24.9938	25.4297	24.9303	24.6442	25.128	25.094	25.0277	25.4422	24.9759	0.077595	-0.0548541	0.365875	-0.2174	0.0335913	-0.0241763	25.1728	0.334637	25.1179	0.271881	24.9554	0.270062	25.1486	0.255587
P52747	23.9197	24.1244	24.2205	23.9466	24.449	23.872	23.9785	24.1431	24.4414	23.9301	24.1534	24.2089	0.00165484	0.00102298	0.242405	0.0994644	0.0252631	0.00927798	24.0882	0.153635	24.0892	0.313825	24.1877	0.23464	24.0975	0.147565
P52756	25.9987	25.1406	25.7177	24.9324	25.22	25.9806	24.5771	25.1684	25.6781	24.3673	24.7278	26.5614	0.236088	-0.241299	0.516025	-0.477743	0.214473	-0.400135	25.619	0.437489	25.3777	0.541567	25.1412	0.551018	25.2188	1.17661
P52758	27.5499	27.1069	26.7069	27.563	27.3275	27.076	26.7079	26.5238	27.0599	27.1102	27.0403	26.6717	0.28881	0.200939	0.544971	-0.357347	0.257461	-0.180495	27.1212	0.421682	27.3222	0.243514	26.7639	0.272425	26.9407	0.235599
P52788	28.2469	28.2943	28.0237	28.1858	28.0932	28.0701	28.0759	28.1503	28.1043	28.4906	28.2766	28.3775	0.326511	-0.0719515	0.381044	-0.0781275	0.866012	0.193257	28.1883	0.144464	28.1163	0.061237	28.1102	0.0375077	28.3816	0.10705
P52815	27.2119	27.603	27.4913	27.0879	27.6871	27.2261	27.3137	27.5444	26.803	27.2891	27.2936	27.1786	0.179589	-0.101681	0.361653	-0.215015	0.674548	-0.181602	27.4354	0.201466	27.3337	0.31377	27.2204	0.379372	27.2538	0.0651161
P52848	-	-	-	-	-	23.9747	-	-	24.0992	-	-	24.5755	-	0	-	0	-	0	-	-	23.9747	-	24.0992	-	24.5755	-
P52888	27.7651	27.6132	27.68	27.6283	27.5923	27.484	27.4207	27.6184	27.7928	27.5696	27.7131	27.4668	0.890156	-0.117912	0.25854	-0.0754414	0.542272	-0.102935	27.6861	0.0761472	27.5682	0.0750838	27.6107	0.186195	27.5832	0.123669
P52895	31.7579	31.8688	31.9255	32.3416	32.1544	32.0954	32.2768	32.3662	32.0125	32.4781	32.2175	31.9367	1.75204	0.346382	1.45866	0.36772	1.03149	0.359997	31.8507	0.0852246	32.1971	0.128571	32.2185	0.183923	32.2107	0.270768
P52907	28.8621	28.8468	28.9926	28.7138	28.7328	28.5897	28.9719	28.8766	28.7473	28.8662	28.9141	29.0537	1.5805	-0.221732	0.166346	-0.0352376	0.238832	0.0441577	28.9005	0.0801266	28.6788	0.0777011	28.8653	0.112725	28.9447	0.0974093
P52926	24.8931	25.1248	25.1694	24.736	24.2935	24.9072	25.4031	25.6255	25.1753	25.3865	25.7527	25.588	0.96712	-0.416853	1.02215	0.338881	1.70737	0.513296	25.0624	0.148331	24.6456	0.316658	25.4013	0.225099	25.5757	0.183391
P52943	27.2749	27.6305	27.4657	27.1822	27.5253	27.7726	26.9886	27.4949	27.9225	27.1361	27.2196	27.4373	0.0633253	0.0363642	0.0133126	0.0116285	0.636875	-0.192682	27.457	0.177955	27.4934	0.296468	27.4686	0.467492	27.2643	0.155494
P52948	27.3895	27.3272	27.5827	27.5522	27.2315	27.2982	27.197	27.4204	27.291	27.3789	27.3662	27.3292	0.228411	-0.0725142	0.577626	-0.130355	0.406394	-0.0750491	27.4331	0.1332	27.3606	0.169184	27.3028	0.112134	27.3581	0.0258205
P53004	28.6791	28.5812	28.1451	28.2234	28.3073	28.4532	28.7086	28.5073	28.6156	28.6787	28.4096	28.1802	0.325554	-0.140481	0.33677	0.142017	0.0732743	-0.0456162	28.4685	0.284271	28.328	0.116251	28.6105	0.100729	28.4228	0.24952
P53007	27.9405	27.8997	28.0855	27.9604	27.8965	27.6914	28.4581	27.8885	27.5154	27.9981	27.9416	28.1065	0.565801	-0.125836	0.0254301	-0.021246	0.209396	0.04017	27.9752	0.0976557	27.8494	0.140528	27.954	0.474753	28.0154	0.0838159
P53041	27.9218	27.953	27.9624	27.6433	27.858	27.4735	27.6028	27.5545	27.742	27.9139	27.7369	27.9893	1.20724	-0.287484	2.25466	-0.312663	0.361644	-0.0657368	27.9458	0.0212376	27.6583	0.192668	27.6331	0.0973618	27.88	0.129601
P53350	25.7154	25.263	25.1025	25.3517	25.8443	25.3447	24.4374	25.7188	25.2664	25.4291	25.0126	25.2364	0.24516	0.153245	0.202689	-0.219454	0.241331	-0.134281	25.3603	0.317832	25.5136	0.286485	25.1409	0.649856	25.226	0.208469
P53355	25.594	-	25.4545	25.0017	-	25.1035	25.9975	25.1481	24.5275	25.5374	24.9817	25.9634	-	0	-	0	-	0	25.5243	0.0986385	25.0526	0.0719814	25.2244	0.737942	25.4942	0.492269
P53365	25.8532	25.3568	26.0981	26.2561	25.8201	26.1305	25.9285	25.9406	25.7937	25.4639	25.9208	25.917	0.518425	0.299503	0.204711	0.118231	0.00265522	-0.00215848	25.7694	0.377667	26.0689	0.224427	25.8876	0.0815109	25.7672	0.262648
P53367	26.6901	26.6357	26.9012	26.6341	26.6278	26.9573	26.5605	26.7624	27.0428	26.6782	26.6497	26.858	0.0062696	-0.00259145	0.103007	0.046264	0.0450423	-0.0137056	26.7423	0.14021	26.7397	0.188414	26.7886	0.242207	26.7286	0.112988
P53384	26.2622	25.7237	25.556	24.5449	24.1502	25.8561	25.658	25.2427	26.3649	-	26.1268	25.3326	0.828329	-0.996887	0.0834427	-0.0921199	-	0	25.8473	0.368945	24.8504	0.893063	25.7552	0.567356	25.7297	0.561619
P53396	30.7629	30.5566	30.6563	30.5671	30.6234	30.5997	30.5884	30.568	30.6051	30.6817	30.6724	30.5675	0.4285	-0.0618973	0.518189	-0.0714194	0.092231	-0.0180829	30.6586	0.103138	30.5967	0.0282613	30.5872	0.0185963	30.6405	0.0634457
P53582	27.1155	27.6111	27.5806	26.8624	27.1085	27.1268	27.0591	27.5243	26.8856	27.3495	26.9878	27.2433	1.04266	-0.403149	0.488197	-0.279369	0.556275	-0.242191	27.4357	0.277785	27.0326	0.147641	27.1564	0.330259	27.1935	0.185898
P53597	28.4388	28.8089	29.0394	29.0477	28.7918	29.0686	29.0295	28.7914	28.8828	28.7525	28.8528	29.04	0.454796	0.207069	0.299766	0.138887	0.242787	0.119427	28.7623	0.302999	28.9694	0.154123	28.9012	0.12015	28.8818	0.145895
P53602	-	-	25.2278	-	-	25.4198	-	-	25.2066	-	-	25.4352	-	0	-	0	-	0	25.2278	-	25.4198	-	25.2066	-	25.4352	-
P53609	27.0994	26.8244	26.926	27.4748	-	26.9738	27.1789	26.9697	-	-	26.6413	-	-	0	-	0	-	0	26.95	0.139023	27.2243	0.354301	27.0743	0.147932	26.6413	-
P53611	26.1003	26.1787	25.9018	25.8595	26.1067	26.0213	25.5943	25.8581	25.6318	25.9864	25.9622	25.9995	0.230175	-0.0644372	1.45666	-0.365545	0.393983	-0.0775375	26.0603	0.142704	25.9958	0.125539	25.6947	0.142709	25.9827	0.0189088
P53618	29.2616	29.2503	29.2985	29.2661	29.2665	29.3001	29.2636	29.2778	29.4531	29.2733	29.3638	29.2697	0.150224	0.00742213	0.416632	0.0613365	0.399602	0.032156	29.2702	0.0252138	29.2776	0.0195451	29.3315	0.105583	29.3023	0.0533181
P53621	28.9619	29.1045	28.915	28.9626	28.988	28.9691	29.0133	28.9451	28.9514	29.0879	29.0553	29.1033	0.131428	-0.020546	0.14526	-0.0238489	0.684488	0.0883713	28.9938	0.0987009	28.9732	0.0132107	28.9699	0.037655	29.0822	0.0245375
P53634	26.118	26.3526	26.1507	26.0876	26.451	26.2577	26.2835	25.1173	26.2754	26.52	26.5201	26.4654	0.172542	0.0583782	0.3288	-0.315029	1.75613	0.294744	26.2071	0.127031	26.2655	0.181827	25.8921	0.670966	26.5018	0.0315194
P53677	-	-	23.07	-	22.7827	-	-	23.0488	-	-	-	-	-	0	-	0	-	0	23.07	-	22.7827	-	23.0488	-	-	-
P53680	27.5033	27.8241	27.3778	27.5286	27.6647	27.6174	27.6665	27.6212	27.6919	27.7626	27.7391	27.5443	0.0901153	0.035127	0.272653	0.0914675	0.309213	0.11356	27.5684	0.230172	27.6036	0.0690912	27.6599	0.0358191	27.682	0.119825
P53701	26.904	26.8033	26.8159	27.1345	26.991	27.0943	26.8664	26.8446	26.772	26.6768	26.9316	26.8628	1.91973	0.232154	0.114044	-0.0133985	0.0739379	-0.0173632	26.8411	0.0548816	27.0732	0.074029	26.8277	0.0494188	26.8237	0.131797
P53985	27.4466	27.644	27.9358	27.816	27.7544	27.4998	27.795	27.7255	27.3582	27.194	27.1216	27.3241	0.0285259	0.0145976	0.0892685	-0.0492821	1.39954	-0.462247	27.6755	0.246155	27.6901	0.167678	27.6262	0.234702	27.2132	0.102589
P53990	27.8102	28.001	27.8816	27.8529	27.6571	27.8237	27.8322	27.6588	27.6944	27.9069	27.8621	27.7772	0.655947	-0.119678	1.03466	-0.169136	0.2935	-0.0488593	27.8976	0.0964074	27.7779	0.105643	27.7285	0.0915789	27.8487	0.0658871
P53992	27.8727	27.9197	27.7405	27.7831	27.953	28.0313	28.0881	28.0009	27.9239	27.7962	27.9428	27.8421	0.358766	0.0781918	1.04982	0.159999	0.0824468	0.0160739	27.8443	0.0929451	27.9225	0.126884	28.0043	0.082111	27.8604	0.0749693
P53999	29.7458	30.3611	30.3056	29.6272	29.7457	30.0997	29.9161	30.03	30.2235	29.9163	30.0755	30.3718	0.57544	-0.3133	0.138542	-0.0809517	0.0229599	-0.0163256	30.1375	0.340347	29.8242	0.245853	30.0566	0.155419	30.1212	0.231188
P54098	-	-	-	-	-	-	-	23.3488	-	-	23.457	-	-	0	-	0	-	0	-	-	-	-	23.3488	-	23.457	-
P54105	27.3217	27.2543	26.9432	25.8899	27.3514	27.4046	26.7189	27.0237	26.922	27.1281	26.6195	27.1796	0.222922	-0.291122	0.904256	-0.284897	0.39004	-0.197378	27.1731	0.201894	26.882	0.859613	26.8882	0.155151	26.9757	0.309594
P54132	27.475	27.3283	27.7068	27.7969	27.0969	27.282	27.1918	27.1813	27.1026	27.2305	27.3946	27.1284	0.179017	-0.111455	1.41242	-0.344824	0.871263	-0.252218	27.5034	0.190828	27.3919	0.362747	27.1586	0.048749	27.2512	0.134303
P54136	29.6809	29.5885	29.6302	29.5263	29.5943	29.6668	29.432	29.42	29.7971	29.5677	29.5155	29.5922	0.314925	-0.0373936	0.263193	-0.083526	1.00088	-0.0747312	29.6332	0.0462846	29.5958	0.0702349	29.5497	0.21437	29.5585	0.0392176
P54252	25.3606	25.8953	25.3078	25.1769	25.3045	25.1833	25.3972	25.5761	25.5862	25.6478	25.5722	25.3507	0.712288	-0.299674	0.00230619	-0.00139427	0.00368356	0.00233968	25.5213	0.325042	25.2216	0.0718956	25.5199	0.106309	25.5236	0.154406
P54277	24.3117	25.577	23.6521	-	24.8503	-	24.2135	24.4865	-	-	24.6373	-	-	0	-	0	-	0	24.5136	0.978189	24.8503	-	24.35	0.193022	24.6373	-
P54278	23.6225	23.8949	23.9415	23.5007	23.2083	23.9088	24.151	23.73	23.9172	23.6049	23.5531	23.8468	0.548346	-0.280357	0.290928	0.113098	0.490417	-0.151384	23.8196	0.172285	23.5393	0.351848	23.9327	0.210939	23.6683	0.156773
P54289	25.0441	25.3664	25.1879	25.5274	25.4977	25.1333	25.6096	25.2053	25.3183	25.1815	25.0334	25.1174	0.521316	0.186639	0.513233	0.178272	0.360561	-0.0887152	25.1995	0.161438	25.3861	0.219477	25.3778	0.208602	25.1108	0.0742446
P54577	28.9816	28.936	28.9555	28.7721	28.6662	28.6151	28.8703	28.8152	28.8259	28.9412	28.8284	28.9512	2.32521	-0.273256	2.30937	-0.120604	0.539431	-0.0507495	28.9577	0.0228898	28.6845	0.080057	28.8371	0.0292238	28.907	0.0681903
P54578	28.4967	28.5198	28.496	28.2746	28.5025	28.3476	28.5518	28.4558	28.1598	28.6083	28.337	28.4119	0.890541	-0.129232	0.413738	-0.115019	0.252862	-0.0517807	28.5042	0.0135101	28.3749	0.116376	28.3891	0.20433	28.4524	0.140105
P54619	26.7704	27.2552	27.2521	26.8819	27.0153	26.8286	27.0911	27.3706	26.9673	27.0736	27.1152	27.1188	0.467161	-0.183951	0.0895768	0.0504646	0.0205312	0.00996526	27.0926	0.279002	26.9086	0.0961897	27.143	0.206598	27.1025	0.0251322
P54646	24.2979	-	-	-	-	-	-	-	24.3674	-	-	24.4626	-	0	-	0	-	0	24.2979	-	-	-	24.3674	-	24.4626	-
P54652	28.8674	29.1128	28.9815	28.92	29.2157	29.1997	28.9759	29.3076	29.1075	28.9204	29.3339	28.9495	0.449184	0.124569	0.525954	0.143099	0.206715	0.0806777	28.9872	0.122778	29.1118	0.166276	29.1303	0.167036	29.0679	0.230772
Q06481	24.1658	24.5932	24.1279	24.8203	25.3536	24.7642	24.122	-	24.9186	25.2025	24.3877	24.3329	1.3338	0.683737	-	0	0.46992	0.34538	24.2956	0.258395	24.9794	0.325302	24.5203	0.563244	24.641	0.487003
P54709	26.5009	27.0659	27.104	26.9004	26.8674	26.8796	26.7392	27.048	26.6466	26.6788	26.8938	26.9048	0.0132436	-0.00782076	0.125957	-0.0789814	0.112063	-0.0644512	26.8903	0.33774	26.8824	0.0166685	26.8113	0.210177	26.8258	0.127415
P54725	26.4882	26.5904	26.0856	26.4187	26.436	26.7223	26.8673	26.8991	26.3541	26.0207	26.8103	26.5625	0.30683	0.137677	0.610121	0.31878	0.0980823	0.0764936	26.388	0.266879	26.5257	0.17052	26.7068	0.305901	26.4645	0.40379
P54727	29.6041	29.6165	29.656	29.6765	29.559	29.5539	29.6129	29.589	29.6048	29.768	29.7161	29.7894	0.271087	-0.029082	0.609289	-0.0233027	2.1051	0.132265	29.6255	0.0271011	29.5965	0.069324	29.6022	0.0121757	29.7578	0.0377012
P54760	23.2919	-	24.1348	-	-	23.7976	-	-	24.1758	-	-	23.7268	-	0	-	0	-	0	23.7134	0.596031	23.7976	-	24.1758	-	23.7268	-
P54802	24.0391	23.9121	-	23.9415	-	23.9125	24.1048	-	23.7039	23.8243	23.5953	-	-	0	-	0	-	0	23.9756	0.0897654	23.927	0.0205312	23.9043	0.283479	23.7098	0.161925
P54803	24.4278	-	24.1953	24.3707	24.2008	23.8356	24.7806	24.9184	-	23.5808	24.7103	-	-	0	-	0	-	0	24.3115	0.1644	24.1357	0.273455	24.8495	0.0974516	24.1455	0.798615
P54819	28.361	28.3631	27.8959	28.3643	28.4129	28.4645	28.5076	28.6674	28.3997	28.3741	28.4261	28.5097	0.585029	0.207246	0.850969	0.318271	0.648241	0.22998	28.2066	0.269145	28.4139	0.0501039	28.5249	0.134646	28.4366	0.0684414
P54886	28.2483	28.5766	28.4002	28.4746	28.4157	28.3808	28.1046	28.446	28.4168	28.4142	28.5618	28.5002	0.0536426	0.0153732	0.233027	-0.0858733	0.331506	0.0837447	28.4083	0.164312	28.4237	0.0473901	28.3225	0.189203	28.4921	0.07413
Q69YH5	24.4096	24.3386	25.0385	24.5369	24.1065	25.0717	24.0224	23.6413	23.9693	23.9475	23.3852	24.6585	0.0223061	-0.0238495	1.33131	-0.717911	0.625897	-0.598519	24.5956	0.385255	24.5717	0.483539	23.8777	0.206423	23.9971	0.638062
P55010	28.6312	28.9131	28.8218	28.678	29.0373	29.0889	28.3729	28.7009	28.7453	28.5202	28.5289	28.9177	0.402734	0.146027	0.56279	-0.182357	0.357208	-0.133113	28.7887	0.143842	28.9347	0.223816	28.6063	0.203424	28.6556	0.227028
P55011	27.641	27.1268	27.023	28.0583	27.5176	27.4338	27.9786	26.9191	26.7727	27.0614	26.2891	26.9175	0.67451	0.406298	0.031805	-0.0401166	0.767344	-0.507585	27.2636	0.330945	27.6699	0.338951	27.2235	0.65808	26.756	0.41068
P55036	28.7185	28.636	29.0044	28.7725	28.7132	28.6661	28.7127	28.7101	28.7492	28.5584	28.8695	28.5633	0.234172	-0.0690257	0.215417	-0.0622622	0.3327	-0.122536	28.7863	0.19335	28.7173	0.0533314	28.724	0.0218645	28.6637	0.178206
P55039	26.6991	26.6475	26.452	26.4563	26.7238	26.4187	26.1797	26.4522	26.6044	26.4323	26.5763	26.6439	0.211628	-0.066583	0.574197	-0.187383	0.190707	-0.0486921	26.5995	0.130359	26.5329	0.166346	26.4121	0.21518	26.5508	0.108091
P55060	29.6298	29.6578	29.8389	29.386	29.4101	29.5836	29.2791	29.4321	29.5569	29.6174	29.5338	29.5883	1.29124	-0.24894	1.29346	-0.286085	0.856995	-0.12899	29.7088	0.113514	29.4599	0.107792	29.4227	0.139141	29.5798	0.042408
P55061	-	24.2304	-	24.1108	-	-	-	-	-	24.6816	-	-	-	0	-	0	-	0	24.2304	-	24.1108	-	-	-	24.6816	-
P55072	31.729	31.656	31.527	31.5762	31.6697	31.6238	31.5926	31.6318	31.7112	31.7394	31.6449	31.7326	0.076249	-0.014075	0.0389482	0.00786463	0.441342	0.0683041	31.6373	0.102269	31.6232	0.0467586	31.6452	0.0604105	31.7056	0.0527238
P55081	25.5455	25.4526	25.8616	25.7117	25.5537	25.5367	25.8484	25.936	25.7823	25.6153	25.5929	25.6245	0.0483712	-0.0191568	0.830648	0.235685	0.0241608	-0.00896708	25.6199	0.214417	25.6007	0.0964946	25.8556	0.0771166	25.6109	0.016229
P55084	29.8582	29.8575	29.9387	29.9356	29.8886	29.8105	30.085	30.121	29.7522	29.8984	30.004	29.8215	0.0495466	-0.00654984	0.348828	0.101254	0.144702	0.0231323	29.8848	0.0466967	29.8783	0.0631928	29.9861	0.203343	29.9079	0.0916045
P55085	24.8603	-	-	-	-	25.7727	-	-	-	-	-	-	-	0	-	0	-	0	24.8603	-	25.7727	-	-	-	-	-
P55145	26.3189	26.4665	26.5299	26.7036	27.0809	26.4416	26.8003	26.7991	26.5659	26.6291	26.6455	26.7154	0.707746	0.303567	1.32711	0.283316	1.5288	0.22489	26.4385	0.108302	26.742	0.321393	26.7218	0.134992	26.6633	0.0458366
P55196	25.2073	25.4948	25.6053	25.3674	25.4276	25.0046	25.3112	25.5665	25.796	25.4831	25.3627	26.0716	0.403974	-0.16924	0.26595	0.122143	0.337241	0.203388	25.4358	0.205444	25.2665	0.228845	25.5579	0.242503	25.6392	0.37934
P55199	-	-	23.8078	-	-	23.7091	-	23.3547	23.5135	23.8402	-	-	-	0	-	0	-	0	23.8078	-	23.7091	-	23.4341	0.112274	23.8402	-
P55209	31.2009	31.0848	31.0399	30.9105	31.1786	31.359	30.4375	30.8837	31.2034	30.9055	30.9325	31.1459	0.10602	0.0408179	0.51544	-0.266995	0.562249	-0.113906	31.1085	0.0830992	31.1494	0.225672	30.8415	0.384718	30.9946	0.131733
P00374	27.7441	27.8188	27.8805	27.6258	27.3568	27.7925	25.9766	26.8883	26.909	27.2415	26.8344	27.039	0.772143	-0.222776	1.77297	-1.22317	2.47898	-0.776169	27.8145	0.0683298	27.5917	0.21981	26.5913	0.532457	27.0383	0.203546
P55211	24.207	24.4011	24.6563	24.2624	-	-	24.35	-	24.5496	-	-	24.7561	-	0	-	0	-	0	24.4215	0.225319	24.2624	-	24.4498	0.14114	24.7561	-
P55212	25.8318	26.0477	25.2709	25.6655	25.9568	25.64	25.6337	25.9319	26.013	25.884	25.8542	25.5302	0.0507265	0.0373281	0.214374	0.142728	0.0524877	0.0393092	25.7168	0.400952	25.7541	0.176007	25.8595	0.199744	25.7561	0.196243
P55263	27.746	27.909	28.1353	27.7848	27.6183	27.6342	27.2016	27.7785	27.6469	27.5641	28.1062	27.8729	0.941161	-0.250941	0.867869	-0.387723	0.159742	-0.0823104	27.9301	0.195491	27.6791	0.0918694	27.5423	0.302317	27.8478	0.271933
P55265	28.1177	28.2602	28.2289	28.7495	28.6811	28.5304	28.8752	28.9268	28.5319	28.2324	28.3745	28.2617	2.3571	0.451434	1.92751	0.575692	0.643913	0.0872478	28.2023	0.0748529	28.6537	0.112118	28.778	0.214651	28.2895	0.0750227
P55268	22.3992	22.7118	-	-	-	23.5701	-	-	-	-	23.1693	-	-	0	-	0	-	0	22.5555	0.221025	23.5701	-	-	-	23.1693	-
P55327	27.8624	28.267	27.4796	28.303	28.298	28.4023	28.375	28.2776	28.1885	28.2305	27.93	28.3619	0.946087	0.464779	0.813748	0.410715	0.511653	0.304467	27.8696	0.39372	28.3344	0.0588753	28.2804	0.0932935	28.1741	0.221386
P55735	27.186	27.2012	27.5786	27.3139	27.3616	27.2682	27.5576	27.5403	27.2552	27.0223	27.4191	27.4343	0.0186585	-0.00736173	0.328835	0.129098	0.0556744	-0.030035	27.3219	0.222409	27.3146	0.0467003	27.451	0.169803	27.2919	0.233585
P55769	28.622	28.9957	29.1675	28.8632	28.7471	27.9763	29.7684	29.1322	28.106	29.0469	29.2557	28.5483	0.549849	-0.399483	0.0496626	0.0738475	0.027849	0.0219364	28.9284	0.278922	28.5289	0.482026	29.0022	0.838771	28.9503	0.36344
P55786	30.5743	30.7811	30.7526	30.4939	30.7457	30.5361	30.5983	30.84	30.7606	30.6416	30.8297	30.7151	0.474458	-0.110769	0.114335	0.0302868	0.111622	0.0261224	30.7027	0.112122	30.5919	0.134832	30.733	0.123164	30.7288	0.094807
P55789	-	-	-	-	-	-	24.9639	24.9961	-	-	-	-	-	0	-	0	-	0	-	-	-	-	24.98	0.0227809	-	-
O60427	27.4714	27.1367	26.8107	27.0171	26.9992	26.8995	26.2698	26.3882	26.7021	26.6642	26.2938	26.3438	0.359821	-0.167662	1.39004	-0.686241	1.46634	-0.705662	27.1396	0.330392	26.9719	0.063339	26.4534	0.223426	26.4339	0.201013
P55809	22.6606	23.745	24.3507	-	24.1939	22.969	-	23.908	22.7029	-	23.4742	23.4848	-	0	-	0	-	0	23.5854	0.856286	23.5814	0.866176	23.3055	0.852147	23.4795	0.00750146
P55854	-	-	-	-	-	25.5039	-	-	-	25.3837	-	-	-	0	-	0	-	0	-	-	25.5039	-	-	-	25.3837	-
P55884	29.6026	29.6069	29.3777	29.5095	29.6004	29.6045	29.4066	29.6389	29.5643	29.4465	29.6801	29.6601	0.199584	0.0424035	0.0248392	0.00757408	0.247421	0.066522	29.5291	0.131114	29.5715	0.0537082	29.5366	0.118593	29.5956	0.129477
P55899	23.2125	22.8445	22.9434	23.2128	23.4092	22.8852	23.1894	22.7766	-	-	23.0758	-	0.376548	0.168971	-	0	-	0	23.0001	0.19043	23.1691	0.264718	22.983	0.291875	23.0758	-
P55957	26.6632	26.6974	26.1425	26.2428	26.7739	26.7496	27.0637	26.6744	26.5273	26.8137	27.0818	26.2555	0.129191	0.0877533	0.455562	0.254106	0.288586	0.21601	26.501	0.310936	26.5888	0.299851	26.7551	0.277205	26.717	0.421547
P56134	28.1409	28.0954	28.4251	28.261	28.1653	28.3338	28.2062	28.1781	28.2002	28.3528	28.1383	28.4695	0.103801	0.0329005	0.0878853	-0.0256023	0.284027	0.0997391	28.2205	0.17865	28.2534	0.084504	28.1949	0.014794	28.3202	0.167958
P56182	27.3168	27.372	27.1278	27.3707	27.047	26.95	27.2302	27.3699	27.1066	27.2289	27.2596	27.3493	0.435843	-0.149645	0.126514	-0.0366287	0.028924	0.00708071	27.2722	0.128076	27.1226	0.220277	27.2356	0.131758	27.2793	0.0625638
P56192	28.3712	28.4183	28.3105	28.2587	28.4342	28.3179	28.4305	28.5316	28.5526	28.5282	28.4343	28.6606	0.188811	-0.0297496	1.32276	0.138232	1.12796	0.174344	28.3667	0.0540461	28.3369	0.0892973	28.5049	0.0652628	28.541	0.113712
P56211	25.1014	-	25.0945	-	-	-	-	-	-	-	-	-	-	0	-	0	-	0	25.0979	0.00491466	-	-	-	-	-	-
P56282	24.0619	23.3069	24.0526	22.9498	-	23.7137	-	-	24.3235	22.4644	-	23.8819	-	0	-	0	-	0	23.8071	0.433249	23.3317	0.54015	24.3235	-	23.1731	1.00227
P56377	24.9248	24.8327	25.0767	25.1571	24.8297	25.221	-	25.5221	25.2579	25.0945	25.0587	25.2607	0.370928	0.124521	-	0	0.956852	0.193224	24.9447	0.123232	25.0693	0.20993	25.39	0.186785	25.138	0.107815
P56378	26.8153	27.1074	27.5291	26.7874	27.1103	-	26.6804	26.702	26.7	26.9855	26.9823	25.4503	-	0	1.03407	-0.456451	0.542965	-0.677892	27.1506	0.358851	26.9489	0.228289	26.6942	0.0119223	26.4727	0.885441
P56381;Q5VTU8	29.2297	28.9073	29.3169	26.9771	28.7563	27.7992	28.7412	28.5704	29.3212	29.1677	28.8336	29.251	1.16194	-1.30715	0.4555	-0.273757	0.139463	-0.0672143	29.1513	0.215765	27.8442	0.890495	28.8776	0.393564	29.0841	0.220935
P56385	27.0275	27.4844	-	27.2474	-	27.9692	27.7114	27.4037	27.1499	24.329	27.2973	27.3897	-	0	-	0	-	0	27.2559	0.323077	27.6083	0.510377	27.4216	0.281175	26.3387	1.74101
P56524	24.5725	-	24.6104	25.0243	-	24.6546	24.1746	-	-	-	-	-	-	0	-	0	-	0	24.5915	0.0267946	24.8395	0.26141	24.1746	-	-	-
P56537	29.584	30.2164	30.11	30.1065	30.3101	30.1622	30.08	30.248	30.2249	30.1951	30.4392	29.9937	0.47156	0.222801	0.456314	0.214191	0.438143	0.239209	29.9701	0.338611	30.1929	0.105214	30.1843	0.0910286	30.2093	0.22305
P56545	28.2011	28.3607	28.3241	28.2861	28.2868	28.1129	27.9128	28.0824	28.1452	28.0532	28.2516	28.217	0.370313	-0.0666587	1.37235	-0.248474	0.711336	-0.121376	28.2953	0.0836101	28.2286	0.100193	28.0468	0.120212	28.1739	0.105984
P56556	26.5545	26.4641	27.0599	26.808	26.5739	26.9747	26.6327	26.7071	26.494	26.4789	26.6613	27.1683	0.158848	0.0926806	0.156033	-0.0815512	0.0991151	0.0766417	26.6928	0.321112	26.7855	0.201305	26.6113	0.108179	26.7695	0.357185
P56559;P49703	22.3092	-	-	-	-	-	23.7721	23.4991	-	-	-	-	-	0	-	0	-	0	22.3092	-	-	-	23.6356	0.193054	-	-
P56589	24.036	24.4463	24.071	23.4061	24.1351	23.917	23.8965	23.9744	24.169	24.0095	24.3097	24.5416	0.653197	-0.36503	0.482071	-0.171132	0.194327	0.102477	24.1844	0.227428	23.8194	0.374143	24.0133	0.140334	24.2869	0.266761
P56937	24.3764	25.3229	25.476	25.0599	24.8761	25.5173	25.9972	-	-	25.0929	-	-	0.0834469	0.0927029	-	0	-	0	25.0584	0.595619	25.1511	0.330189	25.9972	-	25.0929	-
P56945	26.8257	27.4024	27.3047	26.5943	27.5447	27.2368	25.8288	26.9352	26.9373	26.1542	26.7124	27.5185	0.0543572	-0.0523249	0.676465	-0.610508	0.368468	-0.382553	27.1776	0.308679	27.1253	0.484877	26.5671	0.639389	26.795	0.685867
P56962	25.0778	-	25.2009	24.8869	-	25.1851	25.4816	-	25.3293	-	24.7429	24.9935	-	0	-	0	-	0	25.1394	0.0870612	25.036	0.210815	25.4055	0.107717	24.8682	0.177187
P57060	25.9221	26.74	-	26.4074	26.8375	-	25.839	-	-	-	24.0949	-	-	0	-	0	-	0	26.331	0.578299	26.6224	0.304148	25.839	-	24.0949	-
P57076	24.9373	24.8333	24.9773	25.7284	23.6777	24.425	24.9408	24.0984	25.0918	25.3733	23.6003	-	0.195358	-0.305602	0.262923	-0.20565	-	0	24.916	0.074362	24.6104	1.03787	24.7103	0.535304	24.4868	1.25374
P57081	26.805	26.7209	26.8359	27.0542	26.8682	27.0999	26.8176	26.8489	27.0789	27.3396	26.9402	26.9801	1.30956	0.220162	0.647248	0.127845	1.06942	0.299361	26.7873	0.0595263	27.0074	0.122726	26.9151	0.142666	27.0866	0.219973
P57088	27.9759	28.3237	28.3769	28.4982	28.5507	28.3191	28.1646	28.2345	28.296	28.4211	28.5559	28.5738	0.733697	0.230486	0.0155798	0.00617409	1.01575	0.291417	28.2255	0.217794	28.456	0.121417	28.2317	0.0657456	28.5169	0.0834407
P57105	26.8983	26.7406	26.4628	26.9144	26.8629	26.539	27.0384	26.7238	26.9111	26.731	26.7993	26.6312	0.154414	0.0715453	0.536372	0.190544	0.0502633	0.0199547	26.7006	0.220468	26.7721	0.203529	26.8911	0.158276	26.7205	0.0845751
P57678	26.9165	26.4218	26.8005	26.4168	26.4124	26.3772	26.1481	26.1157	26.265	26.4647	26.4514	26.1776	0.971243	-0.310775	1.57927	-0.536659	0.923344	-0.348351	26.7129	0.258733	26.4021	0.0216886	26.1762	0.0785175	26.3646	0.162061
Q8NDV7	24.2681	24.5304	24.1972	23.9971	23.8745	24.5193	23.5046	23.636	23.7833	23.8432	23.6535	24.0217	0.381517	-0.201629	2.22636	-0.690645	1.54528	-0.492461	24.3319	0.175511	24.1303	0.342419	23.6413	0.139419	23.8395	0.184156
P57740	26.5665	26.8637	27.1142	26.8427	26.8181	26.8443	26.6964	26.9271	26.8994	26.824	26.7166	26.8096	0.0277561	-0.0131028	0.0136105	-0.00716782	0.149104	-0.0647704	26.8481	0.274144	26.835	0.0146772	26.841	0.12593	26.7834	0.0582754
P57764	26.0647	25.9493	26.0918	26.3164	26.6245	26.203	26.7483	26.3841	26.0052	25.5504	26.1036	26.102	1.21982	0.346056	0.718306	0.343933	0.243234	-0.116596	26.0353	0.0756952	26.3813	0.218098	26.3792	0.371575	25.9187	0.318936
P57772	24.7514	25.219	24.9642	25.0539	24.6281	24.8865	24.9228	25.2081	24.9048	24.8077	24.7817	25.2868	0.265954	-0.122021	0.0706773	0.0337448	0.0307597	-0.0194238	24.9782	0.234103	24.8562	0.214488	25.0119	0.170172	24.9587	0.284425
P58546	26.8733	27.209	26.2277	26.512	27.7747	25.7704	27.2348	26.3025	26.973	26.838	27.1216	27.1034	0.0441157	-0.0842717	0.0577642	0.0668036	0.34402	0.25101	26.77	0.498746	26.6857	1.01334	26.8368	0.480832	27.021	0.158752
P58557	-	-	25.2263	-	-	25.9023	25.5548	25.4821	25.8397	-	25.634	25.4946	-	0	-	0	-	0	25.2263	-	25.9023	-	25.6255	0.189023	25.5643	0.098571
P59998	29.1275	29.4206	29.0805	29.2802	29.2463	29.1914	29.1131	29.3199	29.0367	29.2252	29.4339	29.2858	0.0974261	0.0297922	0.144689	-0.0529671	0.356387	0.105448	29.2095	0.184311	29.2393	0.0448029	29.1565	0.146514	29.315	0.10741
P60033	27.4858	28.2994	27.7257	27.4985	27.9312	28.3736	27.4012	27.6404	27.6122	27.16	27.5393	27.6055	0.100155	0.0974992	0.49235	-0.285651	0.65303	-0.401986	27.837	0.418084	27.9345	0.437563	27.5513	0.130744	27.435	0.240415
P60059	-	24.9766	-	-	24.7525	25.2168	24.4121	-	25.2151	-	24.8281	-	-	0	-	0	-	0	24.9766	-	24.9846	0.328326	24.8136	0.5678	24.8281	-
P60174	33.2002	33.1408	33.2456	32.9712	33.0642	33.1369	33.044	32.961	32.8903	33.3865	33.1678	33.0064	1.14453	-0.138117	1.8921	-0.230419	0.0252711	-0.00861994	33.1955	0.0525363	33.0574	0.0830794	32.9651	0.0769684	33.1869	0.190752
P60228	29.2079	29.1925	29.417	29.2618	29.244	29.4639	29.0866	29.23	29.178	29.1831	29.1152	29.1816	0.192495	0.0507584	0.572066	-0.107588	0.673471	-0.112467	29.2725	0.12545	29.3232	0.122136	29.1649	0.0725536	29.16	0.038789
P60468	29.4006	29.3514	29.304	29.41	29.5457	29.5299	29.6722	29.8169	29.4938	29.4955	29.8039	29.7578	1.31205	0.143188	1.46972	0.308994	1.53869	0.33371	29.352	0.0482827	29.4952	0.0742096	29.661	0.161862	29.6857	0.166367
P60484	-	-	-	-	-	-	24.3877	-	-	-	23.6032	-	-	0	-	0	-	0	-	-	-	-	24.3877	-	23.6032	-
P60510	27.5306	27.5481	27.174	27.4241	27.4761	27.8354	27.1651	27.2997	27.5576	27.6212	27.3463	27.4361	0.380646	0.160971	0.173372	-0.0767657	0.125942	0.0503127	27.4176	0.211129	27.5785	0.223964	27.3408	0.199436	27.4679	0.140186
P60604	-	-	25.6753	-	-	-	24.6505	-	-	-	25.6213	25.9494	-	0	-	0	-	0	25.6753	-	-	-	24.6505	-	25.7854	0.231987
P60660	28.8848	29.5149	28.468	29.0938	29.6505	29.6248	29.1794	29.4398	29.2578	29.132	29.4926	29.7099	0.637119	0.500458	0.463221	0.336431	0.633534	0.488935	28.9559	0.527024	29.4564	0.314226	29.2923	0.133559	29.4448	0.291854
P60709;P63261	33.6134	33.8224	34.0043	33.8246	33.7201	33.5978	33.5458	33.7663	33.6264	33.827	33.963	33.9006	0.310012	-0.0991961	0.571996	-0.167178	0.281246	0.0835368	33.8133	0.195622	33.7142	0.113512	33.6462	0.111585	33.8969	0.0680576
P60842	31.6768	31.7276	31.6314	31.747	31.6321	31.9228	31.3252	31.6706	31.7913	31.5964	31.5538	31.7155	0.425762	0.0887152	0.227877	-0.0828959	0.435067	-0.0566591	31.6786	0.0481086	31.7673	0.146416	31.5957	0.241921	31.6219	0.0837938
P60866	31.3433	30.9962	31.0218	31.0935	30.8929	30.9578	30.527	30.8332	31.2396	31.2417	30.9251	31.1624	0.477658	-0.13904	0.468247	-0.253859	0.024499	-0.010739	31.1205	0.19344	30.9814	0.10235	30.8666	0.35748	31.1097	0.164698
P60880	25.3595	26.0478	25.4512	25.6027	25.7845	25.2597	26.0935	25.8073	-	26.2688	25.1507	25.7297	0.0951645	-0.0705598	-	0	0.0887109	0.0968952	25.6195	0.373758	25.549	0.266519	25.9504	0.202421	25.7164	0.559186
P60891	28.6716	28.5237	28.7237	28.1278	28.8691	28.7626	28.3939	28.5859	28.6537	28.3936	28.963	28.6898	0.0784205	-0.0531979	0.411975	-0.0951659	0.0860828	0.0424652	28.6397	0.103744	28.5865	0.400834	28.5445	0.134739	28.6821	0.284784
P60900	30.2449	30.4864	30.2823	30.3377	30.2466	30.3445	30.3578	30.0892	30.2898	30.433	30.2211	30.3739	0.127463	-0.0283031	0.34741	-0.0922852	0.016218	0.00479571	30.3379	0.130012	30.3096	0.0546401	30.2456	0.139677	30.3427	0.109335
P60903	28.6111	28.8966	28.2191	28.8828	28.9734	29.2309	28.6351	29.0465	29.2709	28.9855	28.5092	28.8336	0.954661	0.453459	0.687003	0.408559	0.343978	0.200527	28.5756	0.340131	29.029	0.180585	28.9841	0.322444	28.7761	0.243279
[truncated: 3,979 more rows]

## Sheet: K48 enriched
Majority protein IDs	MaxLFQ values												t-test								summary statistics
[truncated: 2,845 more rows]

## Sheet: K63 enriched
Majority protein IDs	MaxLFQ values												t-test								summary statistics
[truncated: 854 more rows]
